# Supplementary material for: Genetic instability from a single S phase after whole-genome duplication
Source: Nature. 2022 Mar 30;604(7904):146–51. doi: 10.1038/s41586-022-04578-4 (PMC8986533; doi:10.1038/s41586-022-04578-4)
Supplement: Supplementary file 10 — Source Data Fig. 1 [file 41586_2022_4578_MOESM10_ESM.xlsx]

## Sheet: Figure 1d
Number of ɣH2AX foci per interphase cell
D	D	T
7	3	5
1	0	21
15	0	0
2	2	6
0	1	10
0	1	0
0	9	22
9	0	3
1	0	16
1	1	13
2	0	11
2	0	23
0	0	9
10	20	1
15	1	6
1	24	0
0	0	18
0	1	7
2	0	3
0	10	24		mean ± SEM, >100 interphase cells were analyzed from at least three independent experiments
1	5	11
0	9	3
0	7	4
1	2	0
4	0	14
0		3
0	0	9
1	0	0
	0	8
1	0	28
0	0	0
0	5	2
0	0	4
0	0	7
0	0	0
0	0	9
0	0	10
0	0	9
0	0	10
0	2	16
0	0	38
1	0	15
1	3	12
0	11	20
1	0	35
2	7	7
0	0
0	0	0
2	0	27
0	0	15
2	0	38
1	0	0
0	0	39
0	0	3
0	0	23
0	1	1
0	5	0
0	0	1
0	0	12
0	0	15
0	4	1
0	0	0
0		1
0	0	82
0	0	4
1	6	1
0	1	0
3	3	15
0	30	15
0	7	15
0	19	26
	0	4
1	2	10
0	2	0
14	3	0
10	3	1
0	0	8
11	0	12
0	0	1
2	4	2
0	11	6
0	1	1
6	0	33
4	0	7
15	1	39
0	1	2
28	71	12
0	1	7
2	4	19
12	0	31
0	0	0
0	3	0
0	1	7
0	5	9
0	21	29
1	1	27
12	11	85
0	4	32
0	0	21
0	0	20
36	3	2
0	0	22
19	0	1
0	0	14
2	1	31
5	2	9
0	2	13
0	0	10
0	0	21
0	3	15
0

## Sheet: Figure 1f
Number of ɣH2AX foci per interphase cell
D	D	T
2	1	11
16	0	12
0	2	5
3	1	0
4	1	15
2	0	36
10	0	10
1	0	13
3	10	3
0	0	22
0	12	21
13	0	6
0	3	9
1	0	73
1	2	13
0	0	15
11	0	1
0	0	0
15	0	54
9	0	21
0	0	2
0	5	0
9	0	8		mean ± SEM, >100 interphase cells were analyzed from at least three independent experiments
7	0	5
0	0	1
2	0	2
1	0	17
12	0	11
0	0	1
5	8	24
0	21	17
0	0	1
5	0	0
0	0	0
1	1	0
4	1	0
0	0	0
0	5	18
0	0	12
0	0	57
1	1	2
0	0	1
5	0	0
0	1	16
4	4	13
	0	2
0	0	28
3	7	4
0	1	0
1	0	0
3	0	1
3	2	1
0	0	6
0	1	0
5	0	0
0	1	4
0	0	0
0	0	1
0	9	0
9	8	1
1	0	11
15	3	0
3	0	4
0	0	1
0	1	10
4	0	0
0	2	5
0	1	3
1	1	1
0	0	34
0	0	1
4	1	0
0	5	0
0	3	7
2	2	8
0	2	31
0	1	11
0	1	10
1	0	21
3	0	6
0	0	3
	1	17
0	8	18
0	1	6
0	0	14
0	0	9
0	0	5
0	1	4
0	1	1
0	0	0
2	0	70
1	0	0
1	0	33
0	0	29
0	0	6
0	7	23
0	0	0
0	2	3
0	0	0
0	0	4
4	0	18
0	0	2
0	1	8
0	2	2
2	1	2
0	0	66
2	1	10
0	0
3	2
1	0
6	4
0	0
4	0
2	2
7	4
0	0
4	1
0	1
1	15
2	11
2
0
0
1
0
0
1
9
1
0
0
0

## Sheet: Figure 1h
Number of ɣH2AX foci per interphase cell
D	D	T
4	2	0
0	0	10
6	3	14
0	1	3
13	2	9
2	3	3
0	0	9
0	4	8
0	14	17
10	0	39
0	0	3
1	5	18
13	3	28
0	9	16
7	22	32
1	0	1
6	8	25
0	4	0
3	3	4
9	3	23
0	2	2		mean ± SEM, >100 interphase cells were analyzed from at least three independent experiments
6	1	20
4	0	7
0	7	2
6	4	36
0	4	12
0	8	4
0	4	12
5	0	14
0	0	11
0	2	8
1	0	2
0	0	23
0	5	6
1	0	16
0	2	16
1	3	2
0	10	7
0	0	11
0	2	2
	4	25
2	0	3
5	1	25
3	7	18
1	0	48
0	0	27
0	3	20
0	0	47
11	4	7
0
17	0	0
1	0	2
0	2	12
9	5	3
0	0	3
0	0	39
0	0	1
0	12	22
18	7	27
0	2	13
0	2	30
3	5	38
0	22	7
0	5	12
10	1	2
1	1	12
0	0	23
0	3	4
9	0	31
3	0	1
8	2	62
7	2	23
1	0	10
0	2	5
	4	23
0	0	2
1	0
0	6	2
16	1	24
7	11	48
3	0	26
29	10	52
4		2
6	0	3
0	3	10
0	0	14
1	0	39
7	0	5
0	0	19
1	11	4
4	40	13
4	8	22
2	3	10
0	0	11
2	3	75
0	17	33
23	6	22
10	1	28
0	5	2
0	1	10
0	3	6
2	0	28
4	0	11
3	0	4
0	1	4
0	1
9
0
2
1
8
3

## Sheet: Figure 1j
Number of FANCD2 foci per interphase cell
D	D	T	D	T	D	T
1	0	25	0	0	0	9
0	0	0	0	15	2	6
0	0	19	0	0	0	7
0	0	0	0	3	0	11
1	0	5	0	1	0	7
0	0	0	0	0	2	18
1	0	0	0	0	0	7
1	0	8	0	0	0	18
0	0	27	0	0	0	8
0	0	22	0	7	8	0
0	7	26	0	14	10	20
0	8	4	0	3	0	21
0	5	13	0	19	0	1
0	0	26	0	0	0	2
0	0	7	0	9	0	1
0	0	25	0	1	0	18
0	0	10	0	6	0	1
0	0	11	0	0	0	9
0	7	17	0	6	0	2
0	0	16	0	6	0	10
1	0	22	0	1	0	14
0	0	17	0	6	0	14
1	0	1	0	2	0	11
1	0	51	0	7	0	5
1	0	7	0	12	0	4
0	0	7	12	0	0	10
0	0	18	0	0	0	14
0	0	10	0	1	0	16
6	0	0	0	0	0	11		mean ± SEM, >100 interphase cells were analyzed from at least three independent experiments
0	0	7	0	0	4	7
0	0	9	0	0	0	0
0	0	22	0	0	0	5
3	0	0	0	0	0	6
0	0	21	0	16	0	1
0	0	19	0	15	0	0
0	0	30	0	20	0	0
2	0	0	0	0	0	1
0	0	0	0	21	0	0
1	0	17	0	17	0	0
0	0	36	0	2	0	2
2	0	4	0	4	0	3
1	0	18	0	9	1	13
2	0	45	0	8	0	0
0	0	7	0	21	0	2
0	3	8	0	13	0	8
2	0	0	0	17	0	5
3	0	13	0	27	0	0
0	0	9	0	36	0	10
0	0	0	0	1	5	8
0	21	10	0	0	0	0
1	0	0	0	11	0	0
0	8	9	0	0	0	7
0	0	26	0	1	3	10
11	28	10	0	0	7	8
0	0	28	0	8	4	5
5	0	17	0	9	6	18
1	0	30	0	24	7	1
1	0	23	0	11	13	25
1	0	16	0	19	0	11
1	0	39	0	10	9	10
0	0	12	0	22	3	0
3	23	13	0	0	9	0
0	0	3	0	1	4	1
3	0	2	0	0	0	0
4	14	4	0	30	0	17
0		0	0	0	0	14
1	0	0	0	4	11	10
0	0	7	0	27	0	35
1	0	0	0	28	0	26
0	0	4	0	3	4	13
1	0	1	0	23	0	27
0	0	9	0	32	0	14
4	0	27	0	17	0	37
0	3	2	0	21	0	19
0	0	29	0	8	0	6
3	0	0	0	0	0	15
0	0	3	0	7	2	26
0	0	43	0	22	0	17
0	0	0	0	0	0	41
2	0	11	0	37	0	46
0	0	3	0	0	0	41
0	0	0	0	1	0	37
5	0	0	0	1	7	6
0	1	7	0	4	0	24
1	0	0	0	1	7	33
0	0	1	0	0	4	47
0	0	0	0	0	16	37
0	0	48	0	7	1	43
3	0	2	0	0	4	40
0	0	42	26	0	0	49
0	0	36	0	1	6	0
9	0	0	0	0	5	0
0	0	80	6	12	0	3
0	0	2	11	0	3	10
0	0	26	7	0	8	4
0	0	37	0	0	0	1
0	0	42	0	1	0	40
4	2	10	0	0	0	18
1	31	88	0	0	0	0
3	0	13	0	0	0	12
0	15	47	0	23	0	1
1	0	89	0	10	0	6
3	1	98	0		0	0
9	0	2	0		0	0
3	3	52	0		22	12
2	9		0		6	15
1	4		0		0	15
0	0		0		0	1
3	0		0		0	6
7	0		0		0	20
0	11		0		0	18
6	0		0		3	7
5	0		0		0	1
12	4		0		0	0
5			0		0	11
14			0		0	0
12			0		0	22
8			0		0	12
4			0		0	22
7			0		0	19
0			0		0
1			0		0
0			0		0
6			0		0
10			0		0
0			0		0
0			0		0
7			12		0
0			0		0
4			9		0
0			0		0
0			15		3
0			15		0
0			40		0
7			10		0
0			0		1
1			20		0
			11		0
			17		0
			4		0
			0		0
			0		0
			0		0
			11		0
			4		3
			24		0
			0		4
			15		0
			12		0
					3
					13
					4

## Sheet: Figure 1l
Number of 53BP1 foci per interphase cell
D	D	T	D	T	D	T
3	0	7	2	1	1	6
2	1	6	6	0	1	6
2	12	6	3	18	3	4
0	9	5	13	6	2	0
0	2	8	0	0	1	4
0	5	1	3	6	1	1
1	1	11	1	1	1	0
0	4	14	2	0	3	1
0	8	1	2	1	2	2
0	0	12	3	1	1	0
0	6	12	4	6	1	4
2	11	12	1	8	0	1
0	0	0	2	3	2	2
0	7	6	0	2	2	2
3	0	2	0	1	5	2
1	0	8	2	0	5	3
0	8	10	2	5	2	4
3	7	11	1	4	4	0
4	3	14	2	0	0	2
1	4	5	1	1	3	22
3	3	13	1	3	1	4
0	4	18	0	3	0	4
1	0	7	0	6	1	3
4	5	16	1	0		3
1	7	10	0	1	2	4
0	0	15	0	2	5	6
0	0	16	26	6	0	7
0	2	2	0	1	0	6		mean ± SEM, >100 interphase cells were analyzed from at least three independent experiments
1	1	5	0	3	2	4
2	1	0	4	0	4	1
0	1	6	2	3	2	3
0	0	14	9	1	2	0
2	0	10	1	2	0	8
0	0	9	0	3	0	4
0	0	0	0	2	1	3
5	0	0	3	6	3	7
0	1	6	0	0	1	2
2	0	8	0	0	5	3
0	0	3	1	7	3	9
1	0	12	4	0	2	6
3	0	9	2	8	1	0
6	0	0	1	18	5	0
6	0	3	1	3	7	2
0	0	16	0	1	1	0
0	0	4	1	10	4	6
2	0	3	2	8	0	0
5	0	1	1	4	4	0
1	0	0	2	23	6	1
7	0	0	0	3	0	0
1	0	2	2	11	2	0
3	1	10	0	15	0	6
2	1	5	0	4	1	14
1	0	10	1	3	1	11
8	0	12	0	0	3	1
0	1	1	1	10	2	12
3	0	2	2	7	0	3
3	1	10	0	0	1	20
1	1	5	0	18	5	0
1	1	0	1	14	5	6
0	0	11	0	0	3	2
1	1	0	0	4	4	3
0	4	10	0	16	4	6
0	1	1	0	8	2	4
0	1	10	0	7	1	1
0	1	6	0	8	0	2
2	1	1	2	0	1	1
0	1	1	0	19	1	1
1	4	3	0	0	4	1
4	0	9	0	0	6	8
0	0	0	0	9	2	15
3	0	11	13	3	7	3
0	2	15	8	0	0	16
0	0	2	2	2	1	4
0	2	5	0	16	1	4
0	2	1	1	7	3	7
0	1	16	1	7	0	12
0	1	13	2	9	1	14
0	2	11	2	2	5	18
0	2	4	2	14	3	1
0	0	0	0	2	4	0
2		8	0	5	0	12
0	2	6	0	0	2	14
3	9	0	0	9	1	2
0	4	1	0	4	2	1
0	4	6	5	0	4	4
2	0	7	0	5	0	1
0	0	2	4	0	0	5
0	1	0	3	0	1	0
0	1	11	2	0	1	1
1	1	3	1	1	3	4
0	0	8	0	7	0	2
1		9	0	2	2	2
0	1	4	2	0	0	3
3	2	1	0	3	0	0
0	1	5	3	5	1	10
0	0	5	3	1	1	2
	0	0	1	4	0	0
0	2	10	0	0	0	0
0	3	8	1	2	1	3
1	1	2	4	1	0	0
0	1	0	1	0	0	1
0	1	9	2	2	0	1
3		6	0	1	1	5
5		3	1	1	0	2
1		0	0		1	2
0		0	0		0	6
0		1	0		0	5
0		3	2		7	7
1		3	2		5	0
3		0	1		0	6
2		2			0	0
3		2			0	1
1		1			1	0
1		4			3	2
0		5			0	5
0		0			0	2
0		0			2	0
1		0			0	10
1		7			0	1
1		3			1	1
0		4			1	8
0		5			0	3
5		8			0	0
3		4			0	0
0		4				0
1		2				0
1		3				3
0		6				1
0		6				0
0		9				0
0		4				10
1		5				5
0		4				7
0		2				6
2		2				2
0		1				4
0						0
						3
						0
						8
						14
						17
						10
						16
						5
						0
						4
						11
						9
						7
						9
						10
						36
						20
						11
						6
						4
						1
						20
						8
						28
						17
						0
						5
						10
						11
						6
						1
						2
						0
						0
