# Supplementary material for: Genetic instability from a single S phase after whole-genome duplication
Source: Nature. 2022 Mar 30;604(7904):146–51. doi: 10.1038/s41586-022-04578-4 (PMC8986533; doi:10.1038/s41586-022-04578-4)
Supplement: Supplementary file 11 — Source Data Fig. 2 [file 41586_2022_4578_MOESM11_ESM.xlsx]

## Sheet: Figure 2b
Number of ɣH2AX foci per interphase cell
D	D	T	D	D	T	D	D	T	D	D	T	D	D	T	D	D	T
5	0	0	0	1	1	0	5	22	0	0	6	0	0	16	0	14	8
0	0	1	0	0	22	0	0	8	3	1	0	0	0	37	1	0	29
5	0	0	0	0	26	0	6	4	0	0	0	2	0	26	0	0	23
2	3	1	0	2	30	3	0	0	0	0	0	0	0	40	0	1	10
0	1	4	0	25	3	0	0	22	1	0	5	0	0	0	1	0	30
0	0	7	0	16	12	0	0	0	1	0	3	0	0	7	2	0	17
10	0	11	2	5	1	0	2	0	0	0	24	0	6	26	9	1	5
0	0	0	0	0	0	6	0	27	1	0	3	0	1	6	0	12	8
18	0	0	4	0	0	0	1	20	0	0	10	0	0	5	0	2	20
0	4	17	0	0	0	0	0	101	0	1	0	1	0	15	0	9	22
0	3	3	0	0	0	0	6	2	0	0	37	0	0	1	0	0	21
0	0	1	0	0	4	7	0	74	0	0	0	0	0	33	3	7	12
5	0	3	6	4	6	1	2	8	0	15	0	0	1	11	0	0	16
8	1	0	0	1	1	6	0	0	9	1	0	0	0	11	0	0	16
0	0	6	0	3	5	1	0	0	0	1	273	0	0	0	1	0	18
0	9	0	0	8	1	0	0	6	0	0	18	0	0	35	2	0	46
0	0	0	0	0	36	1	4	22	0	3	1	0	0	0	1	2	25
0	0	1	0	0	0	0	11	39	0	1	2	0	0	24	0	0	23
1	1	3	0	0	0	0	0	19	0	0	0	0	3	48	0	0	3
0	0	0	0	0	0	4	0	9	0	0	0	2	0	20	4	3	28
0	0	0	1	1	0	0	0	57	2	0	1	2	0	15	3	3	23
16	0	2	1	18	6	0	0	15	0	1	18	4	0	2	2	0	14
10	0	10	0	1	10	0	1	14	0	0	138	0	0	5	4	0	15
0	5	0	0	0	15	1	4	5	4	5	0	0	0	5	1	3	8
1	0	0	2	0	0	14	0	37	6	0	131	0	4	9	1	0	13
0	0	0	1	10	0	0	42	11	0	0	1	1	0	7	5	6	10		mean ± SEM, >100 interphase cells were analyzed from at least three independent experiments
0	0	5	0	0	25	0	0	5	0	0	4	0	0	3	1	3	3
4	0	0	0	0	5	2	0	16	0	0	0	1	1	5	0	2	2
0	0	0	0	7	6	2	4	6	0	0	1	0	1	17	1	0	1
2	0	22	0	3	0	0	15	19	0	0	0	0	0	9	0	1	4
0	3	0	0	0	0	0	1	176	0	2	0	0	0	17	1	2	7
1	17	0	8	0	14	2	7	8	1	5	16	0	0	11	4	5	16
3	0	33	4	0	0	0	0	20	0	16	14	0	0	4	3	0	1
1	0	2	0	0	0	0	1	0	0	2	3	0	0	2	2	2	95
0	0	0	0	0	3	0	0	0	0	9	251	4	0	5	4	3	15
0	0	4	0	0	0	0	0	1	1	18	3	6	0	0	9	1	1
0	0	25	0	0	3	0	0	8	1	0	24	7	1	7	2	1	23
0	0	4	0	0		1	0	65	5	13	8	0	2	11	2	5	3
0	0	2	0	0	0	3	6	2	0	0	15	0	0	2	0	11	3
0	5	0	0	0	1	4	0	24	5	0	7	5	1	0	0	5	2
0	1	3	0	1	0	6	6	0	21	4	0	0	1	25	0	1	2
0	0	0	0	0	0	0	0	0	2	2	1	2	0	8	0	1	3
0	5	0	0	0	0	22	0	29	0	6	6	1	3	20	0	0	1
6	0	1	0	0	5	0	0	32	0	1	19	0	0	11	0	7	2
0	1	11	13	0	1	2	19	18	0	0	34	1	0	9	6	0	7
1	0	8	0	0	8	0	0	46	0	0	0	3	1	16	2	1	7
0	0	6	3	5	0	1	0	4	0	0	32	0	0	22	0	4	4
0	0	0	2	0	0	11	6	12	0	0	9	0	0	0	0	0	2
0	0	9	0	0	16	0	1	0	0	0	1	0	0	23	0	7	2
0	4	12	0	1	11	4	14	1	0	0	29	0	1	7	3	1	0
1	0	1	5	0	0	0	3	8	0	2	16	0	6	15	6	3	8
0	0	20	9	8	3	0	0	3	0	18	0	1	0	21	8	1	2
0	0	0	8	0	2	5	0	10	3	6	5	0	0	1	0	2	3
0	0	2	0	0	3	0	6	2	0	7	12	0	0	3	12	0	6
0	4	1	0	0	3	16	8	6	3	1	0	0	0	6	0	2	4
2	4	1	5	0	16	0	0	6	0	0	26	3	0	6	0	13	9
1	4	1	1	0	3	4	0	2	0	5	27	1	0	0	1	1	8
0	0	8	6	6	9	0	0	1	5	0	17	0	0	10	0	5	18
0	1	1	4	0	0	0	0	2	15	10	6	0	2	2	6	0	0
0	4	2	0	1	0	13	5	2	0	7	12	0	2	7	0	4	1
0	2	5	20	0	19	2	0	5	2	0	30	0	0	9	0	13	7
0	0	1	3	0	16	4	0	7	1	1	35	1	0	6	9	0	0
2	1	9	10	0	2	4	0	5	0	1	0	0	0	3	0	0	1
4	13	4	1	0	2	0	2	1	1	0	6	0	0	1	0	0	0
0	0	14	4	0	13	6	24	3	0	0	22	0	0	3	2	0	1
0	3	10	16	0	6	10	2	7	1	0	17	0	0	12	1	0	0
0	1	1	0	0	10	7	0	1	9	2	13	0	11	4	15	0	0
4	0	0	0	0	12	6	4	3	4	6	36	0	0	11	4	0	1
0	0	2	0	0	19	0	0	6	0	4	2	0	0	7	0	0	11
0	0	16	0	0	0	5	2	7	3	3	12	0	0	8	3	0	2
0	0	4	0	0	0	0	0	9	12	0	2	2	1	6	0	0	3
0	20	0	0	0	0	1	0	7	0	0	5	0	0	0	0	0	10
3	0	0	0	0	16	0	0	6	0	0	15	2	0	8	11	0	14
5	0	8	0	1	25	0	1	8	0	1	18	0	8	0	14	0	0
3	0	1	0	2	23	1	8	11	0	0	3	1	2	8	4	1	5
0	0	2	1	3	4	3	0	13	1	0	11	1	0	6	0	0	29
0	0	1	1	0	0	7	4	24	0	1	0	0	0	2	2	4	12
0	0	3	13	4	7	5	0	17	0	0	3	3	0	2	0	0	15
0	0	4	0	9	0	0	0	19	0	2	0	0	0	5	0	0	2
0	1	5	0	0	0	0	0	19	0	0	0	0	5	28	8	5	1
0	0	1	0	0	2	5	0	10	0	0	34	0	11	0	0	0	9
0	0	2	0	0	0	0	1	22	2	0	14	0	2	27	1	0	0
0	0	9	0	0	1	1	1	15	0	0	8	0	0	3	0	0	5
0	0	0	0	0	9	0	0	24	0	0	1	17	0	0	0	0	13
0	2	0	0	0	0	0	9	17	0	0	23	0	0	30	0	0	27
0	0	0	0	0	0	18	0	23	0	0	16	0	0	2	6	0	11
0	0	7	0	0	0	1	0	4	0	0	4	3	0	15	3	1	21
0	0	0	0	0	0	0	0	30	0	0	1	11	8	2	0	0	3
6	0	0	0	5	11	2	0	28	0	0	9	17	0	1	7	2	5
2	2	0	0	3	0	0	6	15	0	0	6	0	0	0	3	10	7
	0	0		3	0	0	0	33		0	2	0	0	7	0	1	19
	0	7		5	0	0	0	6		0	11	0	0	0	0	0	11
	0	3		0	0	0	1	4		3	0	2	4	2	5	1	20
	0	3		0	12	0	0	15		3	0	3	2	0	3	0	14
	0	0		0	15		5	5		12	1	0	0	5	2	7	19
	0	4		0	0		2	17		0	1	0	0	0	6	0	11
	0	0		0	7		1	46		2	0	2	0	0	3	7	18
	0	0		0	7		0	34		7	0	3	2	3	2	0	17
	0	2		0	17		0	21		0	5	7	1	1	5	7	21
	1	0		0	1		0	17		0	0	0	0	2	0	0	13
	0	1		0			1			0	0	0	0	20	1	1	36
	0	3					7			6	0	1	0	6	0	0	13
	1						0				0	7	0	2	0		0
											0	0	0	0	0		1
											0	1	0	1	3		17
											0	1	14	0	0		29
											5	0	8	12	0		29
											2	0	4	0	0		19
											0	3	4	19	0		16
											18		4	8	0		33
											7		2	2	0		15
											9		4	10	3		9
											1			0			13
											2			0			25
											1			3
											1			2
														0
														11
														9
														4
														2
														13
														21
														9
														0
														5
														1
														12
														1
														11

## Sheet: Figure 2d
Number of ɣH2AX foci per interphase cell
D	D	T	0	D	T	2	D	T
0	0	0	0	0	47	0	0	0
0	1	0	0	3	6	22	12	20
1	0	4	0	1	35	0	1	13
0	0	0	24	1	98	0	2	37
0	0	0	0	14	44	1	1	22
0	0	0	0	11	39	3	8	0
0	0	8	0	0	36	0	1	7
0	0	0	0	0	61	5	0	8
2	0	0	0	0	4	2	1	1
0	0	0	0	1	21	6	1	2
0	0	0	8	1	11	1	0	0
0	0	2	1	16	9	0	1	13
0	0	0	0	4	1	1	0	34
3	0	1	21	0	0	0	2	4
1	0	13	0	5	80	0	1	14
0	0	2	0	1	129	0	4	0
1	0	1	0	0	198	0	4	23
0	0	0	0	0	18	0	3	0
0	0	1	0	1	20	0	4	5
1	0	8	24	0	0	0	1	22
0	0	2	0	0	0	0	1	13
1	0	3	1	0	0	1	0	22
1	5	1	0	0	0	22	11	3
1	0	4	1	3	2	5	4	37
0	4	11	0	14	59	10	5	9
0	0	1	0	5	8	4	6	21
1	1	2	9	0	18	2	3	1
0	0	3	0	0	68	0	16	17
0	0	4	5	0	17	0	59	2		mean ± SEM, >100 interphase cells were analyzed from at least three independent experiments
0	0	0	2	3	16	1	48	15
0	0	3	0		7	1	4	3
1	1	4	1	0	2	0	5	0
1	0	0	3	0	10	1	1	1
0	0	8	0	0	6	0	3	9
1	0	1	3	0	5			2
0	1	63	7	0		0	0	18
0	0	5	0	0	22	1	0	0
0	0	0	8	4	50	0	2
1	0	1	1	4	4	0	2	2
1	0	1		0	56	0	0	19
0	1	0	11	0	13	0	0	0
1	1	0	19	8	40	1	0	3
0	0	3	9	0	21	0	0	0
1	1	1	13	2	109	0	0	0
0	0	1	0	0	36	0	0	1
0	1	1	0	0	64	0	0	3
1	0	1	0	0	49	3	1	6
0	0	0	0	5	22	0	0	2
0	0	0	0	0	24	7	0	1
0	0	0	0	0	0	11	0	0
0	0	8	0	0	40	24	0	42
0	0	4	0	0	5	0	0	5
0	0	0	0	0	60	0	0	30
0	0	8	5	0	7	2	0	1
0	0	0	0	1	1	0	0	11
1	0	0	6	0	12	0	1	0
1	0	0	29	1	0	0	0	0
0	1	2	0	0	1	1	0	18
0	0	0	0	1	121	6	0	28
1	0	5	0	1	29	2	0	0
0	0	8	1	10	9	0	0	1
0	0	0	0	0	0	0	0	5
	0	12	0	0	57	2	0	0
0	0		0	0	22	9	0	8
0	0	0	0	0	5	0	0	0
0	1	5	0	0	3	0	0	0
0	0	0	12	0	1	0	0	0
0	0	2	0	0	19	5	0	2
0	1	2	5	0	27	0	28	0
0	2	3	0	0	7	1	0	0
0	0	10	5	0	13	0	0
0	1	0	1	0	9	6	0	0
0	0	0	0	2	41	0	5	4
0	0	4	2	5	0	0	1	8
0	1	0	4	0	1	14	0	0
0	0	0	6	2	0	2	5	1
0	0	0	0	0	2	0	4	0
0	1	0		3	77	0		0
0	0	0	0	1	41	0	0	28
0	0	4	0	0	20	0	0	8
0	1	0	0	29	19	0	0	0
0	0		6	2	9	7	0	0
0	1	3	0	0	23	0	0	1
3	0	2	4	1	23	0	0	4
0	0	1	9	2	43	3	0	0
0	0	0	7	4	4	2	0	0
0	0	0	0	6	20	0	2	0
3	0	7	0	0	38	0	0	3
1	0	0	12	2	45		0	0
0	0	11	0	0	1	0	0	17
1	0	0	36	0	5	1	0	1
0	1		0	0	8	0	0	0
0	0	7	1	0	10	0	0	27
	0		3	1	8	0	0	0
	0	0	0	3	0	0	7	0
	0	3	0	5	2	20	0	1
	1	3	6	1	14	0	0	1
	0	0	8	7	1	0	0	5
	0	0	0	1	51	0	0	1
	0	3	0	1	4	2	0	0
	0	16	0	0	1	0	3
	0	3	11	9	6	2	4
	1	15	5	11		1	4
	0	0	0			0	8
	0	1	9			0	0
	1	2	0			7	0
		1	7			27	0
		17	0			0	0
		0	0			0	0
		8	5			0	0
		2	7			0
			0			0
			0			0
						27
						0
						2
						0
						0
						0

## Sheet: Figure 2f
Replication fork speed (kb/min)										% of fibers
-	EnR	MS								CldU/IdU ratio	-	EnR	MS
0.599041	0.398331	0.440881								<0.5	14	11	6
0.354913	0.452012	0.457001								0.5-1	49	35	24
0.422681	0.527736	0.704638								1-1.25	27	25	19
0.48375	0.463374	0.581718								1.25-1.75	3	6	10
0.462375	0.9675	0.516448								1.75-2	2	6	5
0.540181	0.344168	0.710233								2-2.5	4	10	11
0.4515	0.709826	0.716167								>2.5	2	7	25
0.404413	0.696369	0.478647
0.452012	0.605445	1.01866
0.532559	0.55993	0.333423
0.59125	0.641909	0.495551
0.500135	0.672476	0.623708
0.657949	1.45808	0.629449
0.511642	0.892315	0.716066
0.560651	0.649375	0.48877
0.688	0.484228	0.629701
0.904023	0.516448	0.458422		Mean ± SEM, > 330 replication forks were analyzed
0.398331	0.8815	0.653566
0.554147	0.66728	0.38404													Mean ± SEM, > 330 replication forks were analyzed
0.349416	1.1718	0.473763
0.564375	0.615103	0.777148
0.360766	0.591641	0.667561
0.478375	0.785927	0.419388
0.5806	0.763931	0.644686
0.540181	0.860067	0.494617
0.398331	0.785651	0.704453
0.507076	0.561233	0.398548
0.410757	0.748311	0.623593
0.351333	0.457482	0.677335
0.366596	0.556397	0.344168
0.422681	0.732973	0.74021
0.55993	0.387597	0.580898
0.430537	0.4945	0.736041
0.569851	0.473	0.467625
0.478948	0.612844	0.555462
0.528502	0.871811	0.73384
0.282788	0.67938	0.587869
0.624981	0.614257	0.549198
0.655838	0.57137	0.518263
0.453543	0.357347	0.485657
0.700814	0.41925	0.941009
0.41925	0.388341	0.452012
0.532125	0.726719	0.591348
0.5806	0.983625	0.620015
0.387	0.430034	0.957716
0.5806	0.507076	0.61275
0.406017	0.43	0.421449
0.445445	0.623871	0.387149
0.46225	0.486727	0.611523
0.53793	0.496366	0.546693
0.495551	0.516448	0.542875
0.441274	0.913813	0.656102
0.37763	0.99046	0.591348
0.441274	0.521818	0.645358
0.604395	0.817636	0.587082
0.378699	0.59125	0.559413
0.548671	0.539217	0.431208
0.345508	0.720571	0.624333
0.592129	0.46225	0.323216
0.537607	0.623593	0.774672
0.706971	0.774672	0.588335
0.688084	0.58209	0.446254
0.387149	0.591348	0.481385
0.37763	0.72025	0.456084
0.419801	0.569851	0.606232
0.43	0.602096	0.50935
0.368021	0.700072	0.537607
0.311935	0.48375	0.785927
0.652592	0.666847	0.688336
0.801164	0.549934	0.615596
0.424625	0.80804	0.666327
0.371031	1.05384	0.516448
0.387	0.446157	0.532125
0.474951	0.645	0.650641
0.527736	0.801326	0.630962
0.537607	0.61275	0.757951
0.433346	0.655838	0.53793
0.440881	0.946061	0.645358
0.57137	0.411354	0.3225
0.496366	0.84925	0.419801
0.613127	0.66728	0.529485
0.306564	0.674022	0.634614
0.614657	0.763553	0.537607
0.44075	0.710233	0.516112
0.516112	0.903576	0.336013
1.06963	0.55993	0.507076
0.344	0.580898	0.422681
0.494967	0.868092	0.52686
0.473122	0.440881	0.58209
0.400068	0.602384	0.442843
0.591348	0.559413	0.451244
0.505364	0.795573	0.559413
0.496366	0.440881	0.419388
0.462375	0.624981	0.446934
0.603534	0.50525	0.647236
0.356213	0.647236	0.430134
0.336013	0.592129	0.479461
0.473	0.356213	0.544575
0.52686	0.344168	0.5375
0.88209	0.454688	0.579803
0.645358	0.645806	0.49523
0.58209	0.656543	0.720571
0.440881	0.646432	0.817636
0.366132	0.667561	0.618218
0.602	0.860269	0.436204
0.58209	0.849522	0.440881
0.3655	0.527189	0.344168
0.942834	0.59125	0.774075
0.402539	0.419388
0.465435	0.806322
0.462375	0.935497	0.49523
0.612844	0.743695	0.603534
0.431208	0.2795	0.978781
0.297379	0.678614	0.710802
0.527189	0.763326	0.82775
0.366132	0.580898	0.484824
0.37763	0.623593	0.784824
0.430537	0.634022	0.660054
0.796153	0.634614	0.5805
0.430537	0.451628	0.699494
0.344168	0.559103	0.678614
0.494967	0.506278	1.21514
0.371498	0.613598	0.838776
0.646432	0.312491	0.806895
0.592129	1.1827	0.782187
0.516448	0.602096	0.591348
0.470182	0.59125	0.7826
0.873136	0.371498	0.76841
0.37625	0.282788	0.645806
0.326948	0.903256	1.3122
0.860067	0.625504	0.72033
0.549198	0.692126	1.27966
0.360285	0.4515	0.946977
0.623593	0.516448	0.685729
0.591348	0.56975	0.828047
0.495551	0.677335	0.787396
0.881762	0.447128	0.822533
0.53793	0.400068	0.559103
0.430537	0.506649	0.623222
0.569851	0.667886	0.645806
0.365658	0.550879	0.845585
0.464246	0.625813	0.648217
0.887282	0.46275	0.877459
0.333423	0.422681	0.522731
0.44075	0.602096	0.5806
0.570156	0.757951	0.518263
0.46275	0.656102	0.464246
0.460653	0.388341	0.615103
0.613127	0.592422	0.79579
0.797314	0.850338	0.581395
0.467625	0.560857	0.75344
0.408641	0.440881	0.78835
0.373166	0.774299	0.666847
0.280326	0.591641	0.716832
0.365658	0.688865	0.706971
0.6235	0.6056	0.670735
0.408641	0.409771	0.602
0.498689	0.871347	0.505707
0.43	0.786589	1.05881
0.474951	0.41925	0.44075
0.419388	0.639625	0.709826
0.392338	0.54825	0.709581
0.588335	0.690096	0.625813
0.657949	0.456875	0.554564
0.591641	0.752577	0.678614
0.441928	0.559103	0.839602
0.870816	0.473122	0.834701
0.441928	0.732973	0.72033
0.355401	2,473341161*	0.67938
0.55993	0.476044	0.75298
0.612844	0.561578	0.629403
0.311935	0.83912	0.99046
0.79579	0.537607	0.685729
0.419388	0.646432	0.767402
0.344	0.629242	0.615103
0.462375	0.774299	0.40342
0.37625	0.95675	0.479061
0.946244	0.540181	0.939534
0.376864	0.440881	0.677335
0.419388	0.539217	0.753191
0.56975	0.754417
0.331163	0.838776
0.678294	0.387149	0.565577
0.623593	0.474098	1.05487
0.670735	0.56975	0.344168
0.462375	0.542875	0.667886
0.301	0.634614	1.05487
0.485657	0.720571	0.307833
0.946	1.16649	0.412021
0.387	0.387149	0.602096
0.425407	0.397895	0.559413
0.732734	0.506278	0.365658
0.538467	0.634614	0.592129
0.548355	0.478612	0.420935
0.301767	0.440948	0.742062
0.332252	0.59125	0.592812
0.646432	0.628025	0.785927
0.440881	0.569243	0.709581
0.473	0.6235	0.570156
0.537607	0.80625	0.600943
0.538467	0.409771	1.06772
0.430537	0.79579	0.467625
0.41956	0.661475	0.344168
0.308677	0.670735	0.860067
0.591348	0.828378	0.408641
0.871811	0.612844	0.605445
0.473	0.623871	0.400068
0.849862	0.559413	0.548671
0.591641	0.79579	0.93525
0.446254	0.365658	0.516112
0.3225	0.505707	0.52675
0.512911	0.57228	0.456084
0.37763	0.548355	0.43
0.29025	0.591348	0.523614
0.516252	0.505364	0.387149
0.66728	0.523118	0.452299
0.409065	0.505364	0.602384
1.05618	0.64509	0.728228
0.496366	0.516112	0.602096
0.614257	0.796153	0.634341
0.57228	0.538467	0.378699
0.473122	0.989058	0.516112
0.462375	0.623593	0.301767
0.57673	0.95681	0.52686
0.474098	0.708726	0.473122
0.376404	1.1503	0.543513
0.410757	0.494617	0.561578
0.333423	0.822584	0.473122
0.441274	0.655812	0.7955
0.376404	0.774299	0.389382
0.594199	0.473122	0.527736
0.742062	0.602384	0.688755
0.566444	0.484228	0.666847
0.285113	0.46275	0.506649
0.352199	0.722253	0.52686
0.784824	0.248183	0.564042
0.688	0.709581	0.682688
0.6665	0.483869	0.580898
0.655838	0.39775	0.61275
0.521486	0.376404	0.64509
0.616135	0.76514	0.494967
0.602384	0.4515	0.92475
0.293418	1.00183	0.3655
0.505707	0.92475	0.270678
0.301	0.646432	0.709826
1.237	0.464246	0.754417
0.645179	0.419801	0.683154
0.527189	0.699494	0.799051
0.387	0.419388	0.52686
0.474098	0.672799	0.854743
0.688336	0.293418	0.419388
0.41925	0.602	0.494967
0.484228	0.440881	0.677591
0.640054	0.483869	0.56975
0.434811	0.774299	0.655838
0.409771	1.032	0.451788
1.02328	0.441569	0.409065
0.843875	0.5806	0.521818
0.301192	0.870816	0.581395
0.344168	0.483869	0.334807
0.948988	0.968455	0.355401
0.742995	0.559103	1.1753
0.462375	0.549198	0.709581
0.76325	0.333317	0.43
0.419388	0.376325	0.431208
0.52686	0.419259	0.592812
0.581395	0.838517	0.474098
0.74175	0.506278	0.833385
0.481385	0.505707	0.602384
0.409771	0.408641	0.528502
0.838776	0.390715	0.602
0.397895	0.440881
0.549198	0.442843
0.464246	0.549934	0.324108
0.440881	0.656543	0.463374
0.505364	0.403698	0.55993
0.763931	0.505707	0.646432
0.592812	0.796153	0.473
0.388341	0.592812	0.452012
0.720972	0.354913	0.312491
0.462375	0.419388	0.645
0.637521	0.484228	0.387149
0.8815	0.580898	0.548671
0.752673		0.462531
0.484228		0.376404
0.291045		0.757951
0.666587	0.333423	0.634614
0.527736	0.825811	0.602384
0.742451	0.757875	0.592812
0.466728	0.838121	0.474098
0.645806	0.442843	0.368021
0.500193	0.516112	0.39775
0.432145	1.27926	0.346677
0.5375	0.612844	0.419388
0.517007	0.441274	0.459618
0.344671	0.545026	0.462375
0.451628	0.537607	0.61275
0.505964	0.477377	0.641879
0.618218	0.483869	0.559103
0.358799	0.668664	0.409065
0.53793	0.505364	0.31175
0.301	0.408641	0.485657
0.731079	0.54825	0.516448
0.50525	0.540181	0.290449
0.4085	0.483869	0.495551
0.602096	0.746719	0.412021
0.808826	0.301	0.46225
0.508698	0.400068	0.516
0.357347	0.613598	0.508101
0.527736	0.376404	0.505364
0.564375	0.420489	0.419801
0.634341	0.494617	0.387597
0.744549	0.4945	0.349995
0.325354	0.570662	0.337557
0.291492	0.666587	0.491511
0.387597	0.529485	0.430134
0.883137	0.494967	0.510738
0.368021	0.41925	0.398331
0.473122	0.698833	0.52071
0.360766	0.494967	0.46275
0.408641	0.586836	0.806322
0.46275	0.623871	0.537607
0.505364	0.505364	0.591348
0.432145	0.494967	0.387037
0.365658	0.410229	0.580898
0.357347	0.440881	0.322679
0.345508	0.322679	0.537607
0.484228	0.334807	0.516
0.458012	0.37763	0.36692
0.658914	0.348174	0.354913
0.31175	0.464246	0.463374
0.581395	0.59723
0.742451	0.397895
0.812265	0.755259
0.324681	0.817636
0.507228	0.497413
0.346677	0.506278
0.333943	0.441274
0.451628	0.795573
0.368021	0.409771
0.5375	0.590605
0.678017	0.43215
0.569851	0.625374
0.742062	0.478375
0.432145	0.430513
0.656102	0.320382
	0.699494
	0.655838
0.397895	0.421449
0.3225	0.623871
0.720571	0.732264
0.451628	0.935806
0.387149	0.559103
0.327875	0.435375
0.481385	0.532125
0.327213	0.605602
0.334807	0.738334
0.548671	0.569851
0.742062	0.681418
0.408641	0.570662
1.18798	0.522731
0.473	0.935806
0.602096	0.763931
0.408641	0.724749
0.861678	0.387149
0.282788	0.785044
1.46263	0.709581
0.311935	1.04275
0.387	0.516
0.5806	0.559103
0.376404	0.602096
0.657949	0.6235
0.76798	0.677783
0.66994	0.419388
0.92475	0.527736
0.539217	0.424761
0.655838	0.72033
0.46225	0.968231
0.613598	0.516448
0.46225	1.00258
0.483869	0.489863
0.442843	0.635706
0.565015	0.387149
0.356213	0.493359
0.516448	0.516448
0.324108	0.527736
0.409065	0.4515
0.570156	0.592129
0.464121	0.39775
0.489597	0.5806
0.368021	0.4515
0.464246	1.1098
0.59125	0.591641
0.4085	0.33325
0.473122	0.333943
0.584072	0.677335
0.344168	0.496366
0.57137	0.76325
0.301192	0.452012
0.383701	0.584072
0.714956	0.376404
0.57137	0.295772
0.539217	1.01223
0.645	0.409065
0.647236	0.505364
0.408641	0.328887
0.473	0.420489
0.569851	0.468397
0.541356	0.860269
0.290449	0.541356
0.699081	0.7525
0.785412	0.334807
0.452012	0.699267
0.291045	0.84526
0.63425	0.356213
0.430537	0.387149
0.397895	0.52686
0.345508	0.713479
0.371825	0.570156
0.34247	0.559103
0.52686	0.516
0.66728	0.537607
0.408641	0.602
0.704146	0.591348
0.48375	0.389382
0.355401	1.35876
0.399526	0.5805
0.376404	0.549198
0.688084	0.645
0.505707	0.45265
0.4085	0.699081
0.50525	1.00835
0.648217	0.881762
0.4945	0.419388
0.561578	0.755259
0.3225	0.550879
0.5806
0.973602
0.59125
0.33325
0.678017
0.430134
0.647236
0.506278
0.484824
0.376404
0.817283
0.473122
0.549198
0.35086
0.704022
0.322679
0.290698
0.635069
0.324108
0.623708

## Sheet: Figure 2g
Replication fork speed (kb/min)										% of fibers
-	EnR									CldU/IdU ratio	-	EnR
0.408641	0.4515									<0.5	0	4
0.494967	0.537607									0.5-1	17	12
0.408641	1.05355									1-1.5	47	24
0.322679	0.269609									1.5-2	22	17
0.44075	0.483869									2-2.5	10	15
0.708726	0.387									2.5-3	1	10
0.404877	0.69875									3-4	1	7
0.314702	0.301767									4-4.5	1	2
0.537607	0.684337									>4.5	1	10
0.731711	0.388341
0.527736	0.602384
0.356213	0.37763
0.389382	0.291045
0.333943	0.400068
0.419388	0.517789
0.650375	0.596722			Mean ± SEM, > 295 replication forks were analyzed
0.409065	0.430134															Mean ± SEM, > 295 replication forks were analyzed
0.355401	0.591348
0.508101	0.440881
0.40212	1.16738
0.408641	0.505364
0.333943	0.473488
0.37625	0.619269
0.494967	0.505364
0.613127	0.43
0.645806	0.677335
0.537607	0.688084
0.69875	0.419388
0.61275	0.425848
0.495551	0.26875
0.35475	0.67725
0.345508	0.56975
0.274125	0.411118
0.5805	0.556999
0.516	0.505364
0.398657	1.33408
0.613598	0.35475
0.462375	0.452299
0.36692	0.634341
0.344168	0.688084
0.61275	0.946244
0.430537	0.5806
0.301	0.516112
0.698833	0.381776
0.630962	0.785412
0.376864	0.56975
0.354913	0.324108
0.39775	0.358799
0.451628	0.458362
0.323216	0.466837
0.291045	0.838776
0.280429	0.645
0.430134	0.421449
0.333423	0.473122
0.4085	0.39775
0.43	0.537607
0.656543	0.365856
0.462375	0.419388
0.290449	0.46275
0.454688	0.291045
0.452012	0.409771
0.419388	0.935497
0.516448	0.506278
0.516112	0.431208
0.5806	0.612844
0.258894	0.505707
0.763931	0.72033
0.709826	0.38007
0.634055	0.48375
0.696643	0.483869
0.431208	0.565628
0.473122	0.774672
0.446125	0.415582
0.462375	0.838776
0.59125	0.656543
0.443397	0.561578
0.688084	0.570662
0.430537	1.12875
0.451628	0.720972
0.38404	0.613127
0.39775	0.640438
0.516	0.516699
0.67725	0.548355
0.581718	0.381966
0.634341	0.494617
0.419388	0.473
0.409065	0.602096
0.527736	0.50525
0.388341	0.865976
0.48375	0.634341
0.344	0.72043
0.344168	0.50525
0.247484	0.74175
0.2795	0.581122
0.462375	0.87075
0.6235	0.381776
0.301192	0.430537
0.700814	0.774075
0.6665	0.483869
0.76514	0.322679
0.421449	0.438054
0.592129	0.452012
0.252625	1.09734
0.516112	0.440881
0.431208	0.408641
0.473122	0.410757
0.69875	0.505707
0.388341	0.623593
0.559103	0.612844
0.48375	0.731316
0.731178	0.290449
0.591641	0.50525
0.569851	0.710802
0.540181	0.41925
0.3655	0.569978
0.505707	0.344168
0.497413	0.581395
0.731079	0.742451
0.301767	0.554954
0.585974	0.431208
0.3655	0.591348
0.580898	0.38007
0.419801	0.5805
0.344168	0.661147
0.37625	0.419388
0.341344	0.5805
0.52686	0.677335
0.65575	0.476044
0.662892	0.613598
0.408641	0.46225
0.387149	0.463374
0.365658	0.559103
0.560651	0.446254
0.421449	0.2795
0.440881	0.484228
0.494967	0.548671
0.903064	0.655991
0.540181	0.510215
0.569851	0.247484
0.453543	0.709581
0.419388	0.387149
0.215269	0.505364
0.484824	0.440881
0.317535	0.916024
0.54825	0.7525
0.614257	0.49333
0.313414	0.354913
0.516112	0.506278
0.576028	0.529485
0.365658	0.570662
0.376864	0.720972
0.505364	0.860067
0.591348	0.484228
0.419388	0.53793
0.678017	0.365658
0.6665	1.01193
0.430537	0.440881
0.397895	0.419388
0.500597	0.677335
0.387	0.345508
0.258224	0.655838
0.452012	0.45265
0.698833	0.50525
0.346677	1.16649
0.387149	0.4085
0.355401	0.548355
0.36692	0.409065
0.311935	0.537607
0.387149	0.478647
0.376404	0.440881
0.494967	0.495551
0.338625	0.484228
0.655838	0.763553
0.52686	0.640911
0.361566	0.430134
0.613598	0.920397
0.774
0.500914
0.516	0.430134
0.409771	0.82782
0.774	0.416693
0.6235	0.76325
0.312491	0.440881
1.24719	0.542981
0.666587	0.358008
0.570156	0.246628
0.602863	0.463374
0.612962	0.494617
0.344168	0.4515
0.53793	0.645
0.376864	0.7955
0.2795	0.592129
0.639986	0.903
0.324108	0.924562
0.46225	0.500597
0.527189	0.43
0.333423	0.607969
0.453543	0.424625
0.301192	0.76325
0.614257	0.5805
0.500193	0.721532
0.592129	0.4945
0.623593	0.666587
	1.07586
	0.698833
0.323216	1.62382
0.37625	0.607589
0.376404	0.833194
0.33364	0.433346
0.376404	0.419801
0.394175	0.473488
0.409383	0.564477
0.2365	0.419801
0.499875	0.959705
0.376864	0.604395
0.946244	0.31175
0.4085	0.7525
0.258	0.972875
0.398657	0.655838
0.559233	0.677335
0.575527	0.607375
0.99975	0.6665
0.510625	1.39776
0.355401	0.54825
0.424183	0.33325
0.387149	0.591348
0.365658	0.601352
0.356213	0.606042
0.33325	0.677591
0.376864	0.463374
0.26875	0.613127
0.409771	0.698833
0.301	0.484824
0.483869	0.473122
0.494967	0.731079
0.430134	1.06474
0.412021	0.774075
0.322679	0.585875
0.302723	0.614257
0.64509	1.09273
0.419388	0.562118
0.527189	0.628025
0.593688	0.591641
0.290449	0.731968
0.4085	0.7095
0.399055	0.48375
0.330027	0.624333
0.677335	0.593226
0.485657	0.532234
0.430134	0.50935
0.774075	0.70047
0.313414	0.719928
0.388341	0.720972
0.392338	0.24725
0.645358	0.688336
0.657949	0.753191
0.554954	0.388825
0.290449	0.76325
1.18255	0.516448
0.64509	0.478375
0.54825	0.559413
0.474098	0.9365
0.344	0.860067
0.333423	0.677591
0.344168	0.376864
0.291045	0.693896
0.688084	0.731316
0.542742	0.9245
0.720571	0.409065
0.387	0.473488
0.344671	0.463374
0.313414	0.904023
0.521375	0.742995
0.451628	0.499991
0.24725	0.432145
0.56975	0.482015
0.43	0.586491
0.376864	0.564375
0.539217	0.63425
0.354913	0.532152
0.538467	0.58209
0.516448	1.02131
0.333943	0.871015
0.484824	0.473488
0.357347	0.677591
0.420489	0.8815
0.440881	0.596625
0.451532	0.387149
0.559413	0.435906
0.473122	0.521486
0.548671	0.673614
0.688336	0.650375
0.421449	0.881566
0.473	0.838776
0.346677	0.410757
0.484228	0.667886
0.43	0.53793
0.602863	1.19922
0.527189	0.581395
0.354913	1.06474
0.457381
0.4085
0.495551
0.365658
0.33325
0.537607
0.542875
0.612844
