# Supplementary material for: Genetic instability from a single S phase after whole-genome duplication
Source: Nature. 2022 Mar 30;604(7904):146–51. doi: 10.1038/s41586-022-04578-4 (PMC8986533; doi:10.1038/s41586-022-04578-4)
Supplement: Supplementary file 12 — Source Data Fig. 3 [file 41586_2022_4578_MOESM12_ESM.xlsx]

## Sheet: Figure 3b
Proportinnal mass added during G1 (pg)
D	T
0.760502	0.351211
0.42264	0.167248
0.621401	0.423784
0.289177	0.276591
0.391314	0.157828
0.325815	0.156473
0.325815	0.203766
0.28244	0.352601
0.784855
0.505052	0.443564
0.340901	0.284671
0.504096	0.288381
1.13674
0.525364	0.283928
0.697579	0.126656
0.765766	0.0985961
0.431533	0.281093
0.511509	0.539464
0.640956	0.311173
0.190191	0.189389		mean ± SEM, > 50 G1 cells were analyzed from two independent experiments
0.483957	0.358539
0.710564	0.21502
0.961473	0.155974
0.640859	0.129877
0.298133	0.184635
0.556753	0.0575391
0.144012	0.150016
0.17413	0.147349
0.374684	0.265795
0.213804	0.151975
0.40619	0.167115
0.495802	0.152774
0.233364	0.377866
0.119711	0.255001
0.175878	0.145509
0.305152	0.112181
0.273579	0.208697
0.292474	0.197503
0.497735	0.162621
0.412058	0.226739
0.148223	0.182098
0.322813	0.0931914
0.33109	0.0841034
0.371319	0.0624339
0.14378	0.0719589
0.616586	0.103624
0.248429	0.0425566
0.329706	0.193275
0.132343	0.201627
0.464865	0.115484
	0.28465
	0.0466152
	0.0866238
	0.334645

## Sheet: Figure 3d
H2B lelvels / diploid (fold change)
D	T
1	1.82
1	1.64
1	1.71
			Mean ± SEM representing at least three independent experiments

## Sheet: Figure 3f
Protein levels / H2B (fold change)
Diploide ORC1	Tetraploid ORC1	Diploide MCM2	Tetraploid MCM2	Diploide PCNA	Tetraploid PCNA	Diploide CDC45	Tetraploid CDC45	Diploide E2F1	Tetraploid E2F1	Diploide CDT1	Tetraploid CDT1	Diploid CDC6	Tetraploid CDC6
1	0.55	1	0.59	1	0.74	1	0.65	1	0.84	1	0.52	1	0.5
1	0.78	1	0.89	1	0.84	1	0.67054	1	0.31	1	0.77	1	0.4
1	0.678357	1	0.682716	1	0.84482	1	0.682647	1	0.3	1	0.67	1	0.18
		1	0.66	1	0.828277			1	0.3	1	0.6
								Mean ± SEM representing at least three independent experiments

## Sheet: Figure 3h
Protein levels / H2B (fold change)
Diploide ORC1	Tetraploid ORC1	Diploide MCM2	Tetraploid MCM2	Diploide CDT1	Tetraploid CDT1	Diploide Treslin	Tetraploid Treslin	Diploide CDC45	Tetraploid CDC45
1	0.18	1	0.33	1	0.53	1	0.62	1	0.74
1	0.29	1	0.75	1	0.72	1	0.42	1	0.4
1	0.25	1	0.17	1	0.66	1	0.72	1	0.52
		1	0.85					1	0.57
											Mean ± SEM representing at least three independent experiments

## Sheet: Figure 3i
G1 duration (hrs)
D	T	D	T
6.33333	14	10.3333	10.6667
6.83333	9.16667	10.6667	11.3333
7.16667	11.1667	11.3333	7
7	19.1667	12.3333	10.3333
10.3333	11.6667	12.6667	8
13.6667	12.8333	10	9.66667
13.5	15	8.33333	11.3333
9.66667	14.8333	7	11
9.5	13.8333	7.33333	9
11.5	13.6667	5.66667	8
11.3333	9.16667	7	9.66667
7.33333	13.8333	6.33333	9.66667
9.33333	6.83333	6.66667	10
10.8333	11	9	11.3333
7.5	10.5	9.66667	11
7.66667	8.5	11.6667	12
9.66667	11.6667	12	8
7.33333	9.83333	9	8.33333
8	15.6667	9.33333	8.33333
9	13.1667	7	11.3333
9.16667		12	10.6667
9.8	12.2	12	18.3333
10.8	12.6	13.6667	23*
8.6	9.2	7	14.3333
8.2	10.4	13.3333	17.3333
10.4	13.2	10.6667	19
8.8	10.6	10.6667	15
10.2	10.4	8	15.3333
11.6	10.4	7.66667	10
10.2	14.2	8.33333	15
11.8	13.4	7	15				Mean ± SEM, > 35 interphase cells from two independent experiments were analyzed
10.2	10.4	8.33333	10.3333
7.8	15.6	10	10.3333
12.6	18.8	9.66667	16
9.4	18.6	7.33333	12.3333
10.4		8.66667	13.3333
6.8	10.8	9.66667
10.2	8	9
12.8	14.8	9.33333
9.4	11.5	7
9.4	9.3	13.6667
13	11	7
13	10	7.33333
15.4	14.5	9.66667
15	12.8	8
16.8	12.3	6.66667
13	16.3	7.66667
14.6	12	11.6667
8.8	14.3	14.3333
		12.3333
		12.6667

## Sheet: Figure 3j
D		T
Mass at birth (pg)	Time in G1 (hrs)	Mass at birth (pg)	Time in G1 (hrs)
161.289	11.3333	422.095	20
173.881	8.33333	404.6	8
215.291	8.33333	321.869	12.6667
195.696	8.66667	324.047	9.33333
196.219	11.3333	374.087	10.3333
173.359	13.3333	308.623	8.66667
173.359	12	264.054	10.6667
187.615	7	328.363	15
89.9708	12.6667
150.61	11	179.34	8.66667
169.296	12	197.778	9.33333
173.57	9.33333	207.976	13.6667
76.6669	12.6667
129.744	10.3333	465.548	8.33333
111.822	12.6667	371.177	22.3333
110.653	12.6667	428.286	11.3333
115.149	12.3333	346.795	9.66667
166.255	9	278.794	9.66667
115.21	15.3333	348.539	9.33333
230.342	10	383.079	14.3333
97.9142	13.3333	115.898	12.6667			At least 50 interphase cells were analyzed from two independent experiments.
120.259	13.6667	267.053	10
85.3409	15	349.302	12.6667
95.1991	13	406.844	7.66667
191.02	7.66667	482.91	11
141.019	12.3333	554.191	7
288.277	7.33333	356.581	8.33333
283.796	11.6667	281.937	7
259.222	10	174.225	12.6667
271.04	8.66667	306.463	12.6667
199.873	8.33333	352.016	6.66667
157.541	15	386.583	7
222.471	11	289.668	9.66667
323.225	12	333.144	7.33333
228.076	9.33333	364.455	11.6667
338.819	11.3333	365.609	8.66667
200.673	8.33333	483.809	14.6667
259.622	8.33333	457.923	12
169.227	9	270.007	13
240.427	7	351.333	11
293.445	8.66667	248.475	11
194.619	10.6667	467.369	7.66667
272.284	9	401.04	12.3333
241.127	7.33333	552.223	9.33333
247.642	9.66667	348.405	6.66667
122.285	10	276.128	10
282.763	11	548.581	13.6667
268.963	12	359.192	11.6667
204.122	9.33333	471.08	7.66667
144.278	9.33333	474.096	10.3333
		434.435	7.33333
		562.152	6.33333
		464.449	7
		300.148	10.6667

## Sheet: Figure 3l
H2B lelvels / diploid (fold change)
D	T
1	1.82
1	2.27
1	1.47
1	1.77
1	2.08
				Mean ± SEM representing at least three independent experiments

## Sheet: Figure 3m
Protein levels / H2B (fold change)
Diploide ORC1	Tetraploid ORC1	Diploide MCM2	Tetraploid MCM2	Diploide PCNA	Tetraploid PCNA	Diploide CDC45	Tetraploid CDC45	Diploide E2F1	Tetraploid E2F1	Diploide CDT1	Tetraploid CDT1	Diploid CDC6	Tetraploid CDC6	Diploide Treslin	Tetraploid Treslin
1	2.2811	1	2.01314	1	1.17817	1	1.52093	1	1.3	1	1.02	1	1.72	1	1.12
1	1.48	1	0.95	1	1.04	1	1	1	1	1	1.49	1	2.3	1	1.19
1	1.54	1	0.71	1	0.99	1	1.38	1	1.68	1	0.73	1	1.95	1	1.17
								1	0.71
		Mean ± SEM representing at least three independent experiments

## Sheet: Figure 3o
Protein levels / H2B (fold change)
Diploide ORC1	Tetraploid ORC1	Diploid MCM2	Tetraploid MCM2	Diploid CDC45	Tetraploid CDC45	Diploid CDT1	Tetraploid CDT1	Diploid Treslin	Tetraploid Treslin
1	1.62	1	2.4	1	4.23	1	1.86	1	1.05
1	1.91	1	1.3	1	1.62	1	1.48	1	0.75
1	2.22	1	1.15	1	3.4	1	1.47	1	0.94
1	1.67	1	2.1	1	1.4	1	1.12
								Mean ± SEM representing at least three independent experiments

## Sheet: Figure 3p
Number of ɣH2AX foci per interphase cell
D	D	T	D	D	T	D	D	T	D	D	T
0	0	0				11	0	1	0	2	3
0	0	0	2	1	11	2	0	1	2	0	1
2	0	1	2	2	12	0	1	4	2	0	0
5	0	4	0	6	7	0	0	4	0	0	20
0	0	0	0	0	5	0	4	13	0	0	0
2	0	0	1	0	0	0	1	10	0	4	19
6	0	34	2	0	3	0	5	16	0	0	0
0	0	4	0	1	2	0	0	9	0	3	0
1	0	2	0	1	9	1	3	25	0	0	0
2	0	0	1	1	14	0	0	18	1	0	3
0	0	1	0	0	10	2	0	7	2	0	2
0	0	0	1	2	5	2	0	25	0	1	1
0	0	0	19	0	0	1	1	6	0	0	2
3	0	0	0	2	9	0	2	9	0	0	0
0	0	0	0	2	13	8	6	25	1	0	4
0	0	0	2	7	3	3	7	13	0	0	4
1	0	10	0	0	3	1	4	5	0	0	2
13	0	8	0	0	3	1	5	7	1	0	7
0	0	0	2	3	0	0	0	4	0	1	0
8	0	0	6	0	1	0	0	0	0	0	4
3	0	50	4	0	3	7	12	13	1	1	0
0	1	0	1	3	1	0	1	5	0	0	2			mean ± SEM, >100 interphase cells were analyzed from at least three independent experiments
6	0	0	2	0	0	1	10	7	0	0	1
0	0	0	3	0	1	10	0	4	0	0
1	0	0	1	0	1	37	5	7	0	0	0
0	0	0	2	0	1	0	0	3	0	0	5
0	0	1	0	1	0	7	0	167	0	1	0
5	0	1	4	1	2	8	2	21	0	0	2
0	0	0	15	0	0	0	0	23	0	1	2
0	0	1	0	0	0	6	0	27	14	0	3
0	1	20	1	1	13	0	32	9	0	0	10
0	0	0	3	0	0	2	4	3	0	0	0
0	0	1	7	1	11	7	9	18	1	0	0
0	1	0	4	0	5	6	0	21	1	1	4
0	3	0	1	1	7	1	2	9	0	0	0
1	0	0	0	0	11	0	0	14	0	0	0
0	0	0	1	0	11	5	16	5	0	0	0
0	0	0	0	0	7	4	8	21	0	0	0
0	0	0	2	0	0	2	6	0	0	0	0
0	1	0	2	0	16	2	7	3	0	1	4
1	5		1	1	14	9	0	9	0	0	0
0	0	1	0	1	7	1	0	8	1	0
1	1	5	0	0	3	2	1	4	0	0	3
	1	2	1	2	6	8	3	4	0	0	2
0	0	0	1	2	4	0	0	7	1	1	1
0	1	3	4	2	0	0	1	3	4	1	0
0	2	1	0	8	0	0	1	2	2	0	0
0	0	0	0	0	1	2	0	3	0	0	7
0	1	1	0	0	5	0	1	4	1	0	0
0	1	0	1	0	4	0	1	6	21	0	11
0	1	7	1	1	1	1	0	5	1	0	0
22		3	1	1	4	1	0	2	0	0
0	1	0	0	3	4	0	0	3	1	1	7
0	1	3	0	1	1	5	0	6	0	0
0	3	1	0	0	3	2	1	11	0	1	0
0	1	0	1	1	4	4	0	12	0	0	3
1	1		1	3	0	3	0	5	0	0	3
0	1	0	1	0	38	4	4	7	0	0	0
0	1	0	2	3	0	14	0	8	0	0	0
0	1	14	0	9	1	15	1	15	0	0	3
0	1	4	0	3	0	0	2	5	1	0	16
0	0	1	0	0	3	9	3	0	2	0	3
0	0	0	1	4	0	0	3	8	0	0	15
0	1	16	0	0	11	11	1	3	3	0	0
0	1	2	0	0	1	0	2	3	0	1	1
0	0	0	0	0	3	6	0	9	0	0	2
0	3	2	5	1	0	0	2	3	56	0	1
0	2	4	1	0	7	7	3	3	0	0	17
0	1	10	2	0	17	4	2	10	0	0	0
0	0	3	0	0	18	0	1	7	0	0	8
1	0	0	0	0	7	0	1	5	0	0	2
0	0	2	0	3	19	14	0	1	0	0
0	0	0		0	7	0	3	15	0	0	0
0	0	6	1	0	0	0	3	8	15	0	0
0	0	2	5	0	1	2	0	15	0	0	0
0	1	6	0	0	3	4	1	7	0	0	16
0	0	0	0	1	3	4	1	4	4	2	0
0	12	0	10	0	9	1	3	8	0	0	0
	0	0	1	3	6	10	0	16	3	19	5
1	1	0	7	0	3	5	2	2	0	0	3
1	0	0	1	0	3	0	1	9	9	0	0
3	0	0	7	0	5	3	1	3	0	0	0
1	0	0	19	0	8	0	1	3	0	0	0
1	2	0	3	9	0	6	0	3	0	0	1
1	0	5	13	0	6	5	3	9	0	0	0
1	0	0	2	0	7	13	1	2	0	0	0
1	1	3	11	10	9	6	4	5	0	0	0
1	2	0	15	0	2	0	4	5	0	0	1
0	4	0	4	4	3	2	1	8	0	1	0
0	4	0	9	1	4	0	1	28	0	0	0
1	0	0	8	9	1	0	3	20	0	0	3
1	1	0	8	0	18	3	9	3	0	0	0
0	3	0	8	4	6	5	0	2	0	0	0
3	14	0	0		1	0	0	15	0	1	0
2	0	0	8	3	3	0	3	8	0	0	5
1	0	1	13	1	2	0	1	9	1	1	1
0	0	0	5	8	6	0	0	8	0	0	4
	0	0	1	4	9	0	3	14	0	0	1
0	0	21	2	2	4	3	3	25	0	1	1
0	0	2	0	6	6	0	0	19	0	0	0
0	0		2	18	9	2	0	6	0	1	1
0	0		2	1	2	0	2	11	0	1
0	0		3	5		0	16	18	0	0
0	0		1	2	27	2	0	0	0	0
0	0		3	0	16	0	5	1	0	0
0	0			4	14	0	2	21	0	0
10	0			0	38	4	0	6	0	0
0	1			1	5	0	2	15	0	0
0	0			2	5	3	0	6	4	0
1	0			2	12	3	7	0	0	0
0	0			2	0	0	0	7	2	0
0	0			2	0	0	1		1	0
0	1			5	10	0	1	1	2	3
17	0			2	7	0	4	7	0	2
6	0			4	0	0	0	0	0	0
0	0			3	26	0	3	14	20	2
0	0			0	5	0	0	13	0	2
0	0			6	23	2	3	15	0	2
0	0			0	23	2	0	30	2	0
0	0			0	14	0	0	24	14	14
0	0			0	14	0	0	21	2	1
0				0	0	4	0	13	0	1
0				0	8	3		14	0	1
0				1	2	1	8	23	0	0
0				4	2	3	7	2	1	0
0				0	0	0	8	30	1	0
0				5	20	1	4	6	0	1
0				3	2	0	0	26	0	1
0				0	13	0	0	14	0	0
0				1	4	0	7	13	0	1
0				45	14	0	2	52	0	0
0				2	2	4	0	13	0	1
0				2	10	0	5	52	0	2
0				1	23	0	0	24	0	1
0				0	13	0	0	20	0
0				11	20	1	11	1	0
0				1	0	0	5	8	0
14				2	2		0	18
0				2	14		10	0
3				1	9		1	26
0				2	4		14	21
0				1	5		14	24
				0	44		1	17
				0	18		0	17
				7	3		0	30
				0	12		2	0
				1	3		7	23
				4	5		5	18
				6	3		18	26
				1	2		17	21
				6	4		1	23
				2	2		0	23
				1	2		15	14
				1	3		0	13
				1	14		0	18
				8	11		0	11
				9	14		8	12
				2	8		0	12
				0	7		0	1
				0	3		13	23
				2	4		0	3
				1	12		24	12
				5	4		4	3
				11	5		6	22
				23			11	0
				2				16
				0				9
				2				12
				2				21
				24				15
				2				0
								17
								0
								37
								10
								21
								16
								22
								22
								49
								0

[truncated: 1 more sheets: Figure 3q]
