# Supplementary material for: Genetic instability from a single S phase after whole-genome duplication
Source: Nature. 2022 Mar 30;604(7904):146–51. doi: 10.1038/s41586-022-04578-4 (PMC8986533; doi:10.1038/s41586-022-04578-4)
Supplement: Supplementary file 13 — Source Data Fig. 4 [file 41586_2022_4578_MOESM13_ESM.xlsx]

## Sheet: Figure 4b
Number of ɣH2AX foci per interphase cell
D	D	T	D	D	T
2	4	12	1	0	0
0	0	0	17	9	3
0	10	12	14	3	0
0	8	0	0	7	3
11	1	0	0	3	0
7	1	0	11	1	0
6	5	0	23	0	0
10	11	8	14	1	3
7	0	15	1	30	5
1	8	2	20	2	0
1	0	1	15	0	1
6	0	1	0	8	1
1	0	5	14	3	8
5	0	0	27	2	1
4	2	0	0	6	1
7	10	6	13	6	0
10	0	12	14	1	1
13	0	0	16	0	4
5	1	0	5	0	25
3	5	4	16	6	0
7	1	11	20	1	0
5	17	4	16	3	0
5	0	1	0	5	0
8	1	2	14	4	35
7	0	8	24	9	0
0	1	12	0	5	0
8	0	25	0	3	1
4	0	7	13	4	2
0	2	11	11	0	1
0	1	0	13	2	0
1	1	0	0	1	0
5	2	0	0	6	2
0	0	0	21	10	0		mean ± SEM, >100 interphase cells were analyzed from at least three independent experiments
0	1	0	0	6	0
7	5	0	12	0	0
0	1	0	15	14	0
7	8	1	10	0	4
12	0	6	1	0	0
10	0	8	5	0	2
9	3	0	2	0	0
5	2	8	1	0	6
15	0	9	0	0	10
12	4	16	1	1	4
5	9	12	5	0	2
0	9	10	8	0	2
10	0	11	17	0	1
0	7	3	0	3	1
0	1	1	0	0	0
6	16	0	3	18	5
3	8	0	19	0	6
8	8	0	5	2	0
12	6	0	2	0	0
1	1	0	15	3	4
12	1	7	0	0	0
15	0	1	2	26	0
10	0	4	0	0	0
6	0	12	0	2	0
0	0	0	13	2	1
0	1	0	0	0	6
1	4	0	47	0	1
0	0	0	1	1	6
6	11	1	7	7	1
6	5	0	0	1	1
0	1	0	2	7	0
0	6	0	27	6	3
0	0	0	51	6	3
3	2	1	32	5	0
0	0	40	0	4	2
0	10	41	40	0	5
3	0	11	53	0	0
9	11	1	69	2	0
0	0	0	32	16	2
0	6	6	0	2	0
11	1	8	0	0	1
0	7	0	0	12	30
0	11	20	32	0	0
3	0	17	0	0	27
0	8	1	13	0	1
0	0	0	69	8	0
0	0	0	41	5	0
0	10	4	35	3	1
11	3	0	0	8	0
0	1	6	0	15	2
9	1	10	0	7	0
11	1	8	37	5	0
6	0	14	59	1	0
1	4	5	0	3	0
6	5	6	40	18	4
7	0	13	52	39	11
6	0	12	0	1	10
1	3	10	0	1	8
1	0	0	34	2	0
6	0	0	1	2	0
0	2	9	0	14	2
17	0	0	31	13	0
9	4	0	43	6	9
1	0	23	3	9	3
2	2	2	13	1	1
10	5	11	9	0	0
0	0	0	7	0	0
0	3	0	0	0	0
9	3	1	0	0	0
6	0	6	21	12	0
15	1	0	11	2	0
13	1	0	16	2	0
0	0	0	1	0	3
	0	11	13	1	1
	0	0	12	0	3
	0	0	13	1	0
	0	2	10	1	5
	0	2	19	2
	2	9	0	8
	13	8	10	1
	2	6	0	6
	1	0	2	51
	0	1	6	44
	18	0	19	13
	7	0	9	0
	14	0	18	1
	24	0	0	0
	1	0	0	0
	1	0	9	0
	4	0	1	0
	0	0	3	0
	10	5	34	0
	13	2	1	2
	0	4	13	0
	8	9	1	0
	17	11	0	0
	2	0		1
	2	8		8
	9	1		6
	1	0		1
	0	1		2
		0		1
		1		0
		0		2
		0		0
				2
				1
				0
				2
				0
				4
				7
				6
				4
				5
				4
				1
				2
				2
				0
				1
				4
				16
				0
				0
				0

## Sheet: Figure 4c
Number of ɣH2AX foci per interphase cell
D	D	T	D	D	T
0	0	0	0	0	0
0	0	0	34	0	59
0	0	0	3	0	6
0	0	0	17	0	0
0	0	1	0	0	0
0	0	5	0	0	1
0	32	1	39	0	17
0	0	14	0	0	1
0	0	24	67	0	0
0	0	32	36	0	62
0	0	0	27	1	0
0	0	1	0	26	7
0	0	0	7	2	9
0	11	0	24	0	3
1	0	0	0	0	2
1	0	2	5	0	83
0	0	2	19	25	2
0	0	2	0	0	0
0	0	0	0	0	0
0	0	5	21	0	0
0	2	0	111	2	4
1	2	0	67	0	1
0	1	4	0	0	0
1	0	0	2	4	0
0	0	3	3	3	3
0	0	0	55	0	0
0	0	0	4	0	0
0	0	35	43	1	0
0	0	0	74	0	0
0	0	3	0	38
0	0	8	0	0	0
0	0	3	1	0	0
0	0	0	0	0	68		mean ± SEM, >100 interphase cells were analyzed from at least three independent experiments
0	0	0	31	0	0
0	0	0	7	0	0
0	0	2	22	25	2
0	0	1	48	2	0
0	0	0	42	1	0
0	0	0	62	0	0
0	0	40	60	0	0
0	0	0	2	0	16
0	0	1	19	0	11
0	0	0	2	0	0
0	0	0	53	8	1
1	0	0	67	0
0	0	0	30	0	2
0	0	0	14	2	0
1	0	2	6	0	0
0	1	0	94	0	0
0	0	0	19	7	0
1	2	0	0	1	0
6	0	1	36	0	0
2	1	0	5	18	0
0	0	0	21	0	1
3	3	0	9	1	0
2	0	9	1	27	0
1	0	0	21	2	0
2	0	0	14	0	58
0	0	0	0	0	0
5	0	2	71	0	0
1	0	1	6	0	0
13	0	0	0	0	0
5	0	0	26	0	60
8	7	5	17	0	0
17	6	2	6	11	0
31	9	0	78	0	0
7	1	0	29	39	0
2	1	0	0	0	9
28	2	0	0	17	0
0	2	0	0	2	0
11	0	0	0	0	0
23	3	0	1	0	0
0	1	9	0	0	26
0	0	0	1	0	20
0	0	0	0	0	0
0	0	4	0	0	0
2	0	0	3	0	49
0	0	0	4	0	22
1	1	1	10	0	0
0	4	9	9	0	0
0	0	0	15	0	0
6	0	3	0	2	0
0	0	1	26	0	83
0	0	0	0	0	3
0	0	2	0	5	0
1	0	0	2	0	19
0	1	0	0	0	0
0	1	0	0	0	0
0	0	0	109	0	0
0	0	0	0	0	0
4	0	0	0	6	0
0	0	2	19	0	0
2	0	2	0	0	0
40	0	0	0	8	0
0	0	5	0	0	19
0	2	7	0	0	0
6	11	1	0	24	1
0	2	7	17	0	0
28	0	6	0	0	7
0	29	3	10	3	2
0	1	1	1	0	30
4	1	0	0	1	0
0	17	0	3	25	0
0	39	1	1	0	0
9	0	0	0	34	0
0	25		5	0	0
1	0		1	0	0
1	0		0	0	0
1	36		0	0	0
0	0		93	0	0
1	0		82	0	0
1	4		15	0	17
0	0		1	0	0
0	0		3	0
0	1		2	0
0	0		2	0
0	4		0	0
0	49		6	0
0	0		0	0
0	0		13	0
0	0		0	0
0	0		1
0	2		34
0	0		1
2	0		0
0	0		44
0
0
0
2
0
0
0
0
0
0
1
13
0
0

## Sheet: Figure 4f
ɣH2Av index
D	D	P
0	0	186.59
0	0.883333	193.086
0	0.615789	471.33
0	0	174.917
0	0	291.923
0	0	715.44
0	0	114.924
0	0	362.478
0	0.454142	0
0	0	776.702
0	1.18232	28.4128
0	1.14861	1275.41
0	0.758929	70.5119
0	1.57049	1747.26
0.732895	0	187.126
0	1.59498	27.3445
0.333573	0	106.841
0	0.51458
0.409091	0.20995	518.3
0	0	707.041
0	0.635088	1429.21
0	0
0.78009	0	488.794
0	0	451.652
0	0	1034.82
0	0	514.377
8.9418	1.01592	674.148
2.02394	0	1009.65
3.40909	0	699.838
0	0	47.2163
0.0197425	0	113.251		Mean ± SEM, >60 interphase cells were analyzed from at least three independent experiments.
0	0	11.2907
0	0	303.259
0	0	890.684
0	0	736.919
0	6.07885	739.483
0	1.47741	1266.24
0.262052	0	272.657
0	0	830.603
0	0	822.566
0	0	768.074
0	0.47382	136.232
0	0	585.96
0	0	280.602
0	0	53.7404
0	0	134.137
0.154721	0	335.456
0	0	265.784
0	0	52.9369
0	0	58.0875
0.247862	0	385.692
0	0	88.44
	0	197.189
0		349.703
0	0	129.722
0	0	26.8455
0.478732	0	323.119
0	0.761384	268.557
0	16.3665	1394.93
5.07381	0	71.1413
0	0	460.007
1.54458	0	1079.2
0	0	529.787
0	0.849057	1363.51
0	0	642.79
0	0	586.624
0	0	0
0	0	18.9313
0	0.442125	20.3227
0	0	25.042
0	0.725275	19.5008
0		20.0572
		16.3003
		57.8299
		29.3615

## Sheet: Figure 4h
ɣH2Av index
D	D	P	P
0	3.54623	186.59	347.077
0.883333	0	193.086	290.916
0.615789	0	471.33	0
0	127.346	174.917	22.7162
0	106.941	291.923	247.656
0	218.078	715.44	222.802
0	0	114.924	640.292
0	0	362.478	223.627
0.454142	212.302	776.702	483.635
0	339.285	28.4128	222.518
1.18232	0	1275.41	934.593
1.14861	0	70.5119	0
0.758929	0	1747.26	107.626
1.57049	0	187.126	0.111269
0	93.2313	27.3445	0
1.59498	85.79	106.841	0
0	424.304		76.356
0.51458	96.8936	518.3	26.2207
0.20995	0	707.041	664.042
0	137.671	1429.21	469.022
0.635088	17.636	2230.03	191.925
0	2.1191	488.794	0.210777
0	0	451.652	0
0	0	1034.82	29.4771
0	2.03718	514.377	205.364
0	0	674.148	60.3078
1.01592		1009.65	379.725
0	0	699.838	174.639
0	5.10442	47.2163	251.983		Mean ± SEM, >30 interphase cells were analyzed from at least three independent experiments.
0	0	113.251	0
0	513.457	11.2907	25.9755
0	0	303.259	423.284
0	2.81067	890.684	547.905
0	0	736.919	412.549
0	0	739.483
6.07885	20.0416	1266.24	105.074
1.47741	0	272.657	737.228
0	18.4111	830.603	10.6736
0	0	822.566	0
0	1.42777	768.074	77.8523
0	99.7324	136.232	0
0.47382	116.193	585.96	137.3
0	296.792	280.602	282.16
0	0	53.7404	12.8819
0	0	134.137	145.778
0	0	335.456	36.4801
0	6.38994	265.784	139.662
0	17.9957	52.9369
0		58.0875
0		385.692
0		88.44
0		197.189
0		349.703
0		655.537
0		134.613
0		437.64
0.761384		75.256
16.3665		243.115
0		135.534
0		543.446
0		202.507
0		83.2511
0.849057		1065.36
0		82.6345
0		71.9985
0		19.3662
0		164.467
0.442125		135.468
0		785.585
0.725275		703.343
		292.287
		14.3562
		786.783
		59.9641
		1237.31
		72.8987
		951.232
		20.6984
		126.78
		753.603
		91.8685

## Sheet: Figure 4j
ɣH2Av index
P	P	P	P
4.1734	28.9453	21.6154	3.91852
11.636	5.53953	0	6.08217
0	6.56027	2.70108	6.55388
0	27.3639	0	8.32576
6.10485	5.50404	0	0.97338
0	14.276	4.32466	2.57899
0	4.87673	0	0.23785
1.32432	38.937	0.339307	5.53063
0.893844	5.12513	0.677812	2.50914
1.20669	11.7902	0	2.98278
0	3.536	0	0.395429
2.67744	0.305384	1.19809	5.70526
6.08096	15.2199	0.552226	2.40138
0.0910653	3.38731	0.119454	4.63213
0	4.76196	1.31057	0.599867
0.342202	22.5782	0	1.33347
0.64199	27.4992	0	0.72979
0.64199	39.9202	0.22962	34.1019
0.115875	62.4783	3.16776	4.81673
0	13.5771	0.0234234	5.35389
0	39.3883	0	0.486999
2.8165	26.6907	0.98845	1.37921
1.60229	4.98546	0.154426	0
0.548438	3.9194	0.355177	0
3.16278	18.137	11.7796	1.06689
0.0445939	45.8724	0.186173	0.17019
0.0360077	19.8006	1.75299	0.713675
	0.203496	0
0	18.2946	1.29377	0.184349
5.98383	48.3909	0.292076	0.0892568
15.2316	53.3205	0.158799	0.96639		Mean ± SEM, >30 interphase cells were analyzed from at least three independent experiments.
0.318584	30.9523	11.3628	0
0.186634	5.67217	0.0388032	0.9851
	5.2847	0	14.7695
	6.04606	0.161773	0.768937
	13.1865	3.31594	1.7414
	22.0921	2.42369	1.13343
	0	0.0968812	0
	6.06049	0.0348684	0
	16.6979	0	6.01224
	11.9927	0.439159	0.109673
		2.41373	0
	15.5319	0.33505	4.06394
	18.5364		0.481826
	8.28043	0.272819
	10.0126	0
	8.78537	0.0796303
		13.7448
		0.0938567
		0.466975
		13.8733
		0
		0.0774996
		3.97431
		0
		23.4833
		2.57115
		0
		1
		0.302697
		9.77103
		0.110527
		1.60118
		0
