# Supplementary material for: Genetic instability from a single S phase after whole-genome duplication
Source: Nature. 2022 Mar 30;604(7904):146–51. doi: 10.1038/s41586-022-04578-4 (PMC8986533; doi:10.1038/s41586-022-04578-4)
Supplement: Supplementary file 14 — Source Data Extended Data Fig. 1 [file 41586_2022_4578_MOESM14_ESM.xlsx]

## Sheet: Extended data Fig 1a
Percentage of tetraploid interphase cells
D	T
6	44
0	43
2	52
			Mean ± SEM, > 100 interphase cells were analyzed from three independent experiments.

## Sheet: Extended data Fig 1b
Mononucleated	Multinucleated
0.81	0.19
			Percentage calculated based on >100 interphase tetraploid cells generated through MS

## Sheet: Extended data Fig 1c
Nuclear area (µm2)
D	D	T
193.132	324.053	459.053
226.105	296.105	506.263
297.658	320.947	747.868
279.211	372.895	483.184
315.421	277.289	705.868
285.316	208.447	703
264.342	199.947	688.947
359.342	203.789	462.947
307.053	294.158	463.316
179.079	298.158	443.447
241.579	288.447	550.158
209.211	212.132	747.211
290.079	231.368	591.474
222.895	201.447	468.316
199.105	235.789	642.053
156	341.921	477.211
157.421	340.474	443.526
162.158	230.474	425.5
356.868	275.895	529.263
316.132	376.184	762.921
158.421	343.237	731.184
194.921	249.026	373.868
257.737	362.763	397.658
251.605	286.421	591.474
245.658	359.368	468.316
324.026	288.447	642.053
196.632	373.868	443.526
229.079	212.132	425.5
249.658	231.368	529.263
346.237	201.447	762.921			Mean ± SEM, > 100 interphase cells were analyzed from three independent experiments.
199.684	235.789	731.184
207	341.921	477.211
186.053	340.474	402.763
	230.474	389.737
358.579	275.895	397.658
162.895	376.184
152.526	343.237	438.658
214.763	249.026	474.5
234.947	362.763	413.026
355.026	286.421	409.342
228.816	359.368	531.132
205.895		703.079
270.526	249.947	409.842
303.395	286.895	420.553
346.289	228.711	477.053
231.079	210.026	487.211
327.737	280.526	483.895
352	279.711	702.816
258.316	357.079	501.5
212.553	275.632	661.842
256.921	252.184	447.737
266.526	167.474	628.684
220.974	199.447	616.342
335.105	252.684	482.263
199.105	295.105	468.974
359.895	284.816	585.842
291.895	257.895	460.947
361.816	234.605	611.842
255.868	242.684	537.395
204.289	261.395	670.026
197.237	382.816	944.079
274.053	277.395	425.605
195.395	250.132	471.605
238.395	319.789	746.605
201.395	234.737	439.895
214.132	256.711	683.684
253.342	374.368	595.658
357.053	369.237	830.316
191.553	383.368	421.842
205.026	376	386.421
355.447	254.237	383.974
198.816	356.158
373.579	324.474	592.474
194.842	306.395	693.658
387.842	300.342	431.816
382.816	273.132	416.947
	280.368	393.632
249.105	219.684	452.395
188.026	251.026	427.263
188.184	278.711	439.421
313.026	225.026	772.816
152.026		686.947
231.947	381.921	416.789
289.789	274.053	574.342
182.658	256.263	449.211
215.921	242.053	417.263
324.974	318.263	497.474
325.263	259.211	520.237
264.053	312.579	491.421
272.237	183.526	832.474
236.079	323.079	662.237
152.289	318.789	596.368
222.289	369.579	674.342
346.368	341.079	532.289
296.947	252.553	639.632
250.816	349.289	835.553
296.947	290.526	877.263
242.447	320.658	437.211
190.053	186.421	727.816
276.368	327.316	946.474
222.447	243.263	997.711
319.079	375.711	495.053
265.237	274.158	483.263
384.842	248.816	796.684
345.711	347.974	403.132
337.368	363.632	580.211
231.632	313.5	828.658
145.5	259.395	447.026
351.342	272.658	436.526
	307.895	646.526
		733.132
	235.412	515.132
	223.238	645.184
	188.039	386.579
	160.946
	159.309
	168.974
	239.848
	200.291
	198.522
	235.913
	209.164
	206.206
	220.439
	265.066
	259.811
	222.816
	301.929
	246.397
	242.066
	233.616
	243.096
	151.519
	289.861
	279.589
	297.255
	188.593
	155.823
	196.463
	267.971
	312.544
	226.196
	277.926
	303.989
	185.794
	230.447
	378.322
	215.158
	223.899
	298.338
	281.147
	283.181
	285.742
	205.309
	164.511
	188.778
	140.032

## Sheet: Extended data Fig 1d
Percentage of tetraploid interphase cells
D	T
4	26
2.8	22
0	22
					Mean ± SEM, > 100 interphase cells were analyzed from three independent experiments.

## Sheet: Extended data Fig 1e
Mononucleated	Multinucleated
0.22	0.78
			Percentage calculated based on >100 interphase tetraploid cells generated through MS

## Sheet: Extended data Fig 1f
Nuclear area (µm2)
D	D	T
270.844	198.543	399.168
301.11	204.809	423.607
204.162	210.358	447.607
327.422	211.468	449.064
168.185	215.931	452.832
308.555	216.948	454.936
408.208	222.867	460.855
190.705	227.445	465.179
272.324	228.832	489.734
174.197	234.659	568.092
240.948	234.728	314.751
341.087	240.023	316.601
271.121	240.601	323.908
275.168	242.59	337.295
276.601	250.775	340.832
253.942	265.642	358.289
350.96	269.225	359.052
251.792	277.988	367.653
404.971	278.266	370.798
335.815	280.786	372.532
227.029	288.231	380.416
277.249	292.902	386.104
311.399	296	390.751
384.717	297.087	417.457
265.133	308.162	447.769
296.231	336.277	567.63			Mean ± SEM, > 100 interphase cells were analyzed from three independent experiments.
276.763	359.422	631.584
379.422	384	661.665
242.289	387.145	315.838
288.879	388.416	332.809
224.994	129.896	333.225
264.671	133.272	343.283
309.919	145.11	364.902
236.069	150.058	383.908
268.555	178.936	384.324
325.387	180.994	390.22
217.642	195.052	423.214
239.838	231.63	435.283
237.595	231.769	438.104
212.092	238.335	507.399
284.023	245.873	589.133
225.618	249.48	651.237
365.665	257.133	683.538
239.006	261.202	340.994
150.566	264.509	358.821
203.445	282.775	372.555
124.578	287.514	386.936
223.353	293.757	391.815
169.688	138.243	392.116
286.728	200.948	413.457
311.838	202.335	420.324
236.925	205.965	435.607
217.85	214.197	443.168
308.971	216.277	477.179
219.145	219.145	582.451
256.601	219.283	305.41
295.029	235.723	311.353
219.538	236.439	314.335
333.618	236.671	315.399
294.428	242.983	316.462
399.931	243.468	322.312
363.191	247.052	335.954
274.173	248.116	353.803
269.78	248.254	360
246.474	252.416	360.439
211.237	255.63	364.694
221.711	265.618	370.89
357.017	268.254	373.064
268.092	269.803	380.324
219.353	272.855	385.295
348.532	276.717	430.728
264.578	283.792	435.884
243.329	162.543	456.208
262.173	191.052	497.202
206.867	194.312	302.543
242.543	194.382	304.347
211.514	201.202	305.572
270.173	217.434	310.428
276.393	230.497	312.324
211.861	230.798	317.595
183.954	241.526	326.127
182.636	243.283	328.717
193.827	268.555	352.624
250.266	272.439	354.428
189.249	276.231	358.543
345.942	277.202	380.208
259.954	278.59	395.746
195.214	280.532	410.705
313.711	293.017	411.769
266.96	294.474	427.399
251.908	315.746	439.376
167.861	321.434	467.954
270.035	321.734	532.486
247.699	146.913	580.809
280.416	163.653	677.734
177.642	167.838	337.272
242.52	173.341	344.809
186.682	195.884	391.908
320.393	206.543	449.873
261.133	208.185	465.827
206.22	210.821	502.22
370.844	217.272	508.902
310.405	227.514	574.358
228.809	233.618	643.954
284.671	239.538	280
217.387	240.786	285.272
313.803	251.445	291.445
316.948	265.572	317.457
378.775	268.809	327.931
239.838	277.942	337.526
333.919	279.445	369.133
325.549	280.971	381.873
357.202	291.237	388.37
229.572	291.422	390.821
359.191	150.96	394.775
267.029	179.283	398.428
301.48	200.439	414.983
328.532	207.815	416.832
281.156	211.584	432.694
235.63	215.491	490.636
348.486	217.734	516.786
322.775	219.908	333.457
174.636	220.694	337.41
239.376	231.746	338.035
330.728	233.78	343.561
232.971	234.659	369.873
256	236.717	376.416
190.012	237.318	402.983
222.566	245.642	405.318
183.26	250.613	406.104
	250.659	422.613
141.688	251.653	430.104
155.399	252.092	458.613
157.942	252.37	462.497
160.809	257.179	468.116
162.59	259.121	473.48
164.046	266.867	552.046
167.052	269.734
169.017	276.486	423.676
169.526	286.035	443.908
171.746	288.925	499.376
175.538	289.803	521.434
176.023	291.561	527.514
180.486	295.746	551.399
180.855	298.22	605.757
181.803	298.358	626.451
182.798	299.769	744.185
187.399
187.653	186.012
188.786	202.775
188.809	208.277
191.168	211.861
191.376	213.341
193.064	225.133
193.156	226.566
194.127	233.318
195.538	233.48
195.561	234.474
196.069	234.751
197.087	238.636
197.665	241.272
198.59	245.965
198.705	247.145
198.983	247.584
200.462	247.931
201.618	249.595
202.728	251.237
202.983	253.017
204.855	253.364
204.879	253.711
207.561	254.289
209.434	258.821
209.803	260.74
210.451	266.983
210.636	267.792
211.121	270.59
212.046	274.173
214.312	276.185
215.908	276.208
217.087	276.301
218.358	280.277
218.497	280.74
225.364	284.439
226.474	284.647
234.127	287.884
234.428	290.497
234.798	290.983
255.908	293.919
260.601	300.879
274.89	306.983
283.098	307.538
	307.723
	310.659
	313.133
	316.532
	318.636
	329.318
	331.838
	334.382
	337.341
	343.538
	359.168
	360.092
	368.555
	383.908

## Sheet: Extended data Fig 1g
Percentage of tetraploid interphase cells
D	T
0	19
3	23
0	25
			Mean ± SEM, > 100 interphase cells were analyzed from three independent experiments.

## Sheet: Extended data Fig 1h
Mononucleated	Multinucleated
1	0
			Percentage calculated based on >100 interphase tetraploid cells generated through MS

## Sheet: Extended data Fig 1i
Nuclear area (µm2)
D	D	T
288.615	133.728	310.083
203.905	141.775	313.065
240.876	169.775	324.308
203.598	174.462	333.16
344.142	194.462	333.231
354.959	211.976	344.426
240.923	215.266	347.195
314.32	221.964	361.136
181.018	223.172	362.225
273.112	231.29	385.657
211.385	231.787	401.846
241.278	232.686	408.923
231.503	250.13	429.704
210.107	253.822	440.071
272.284	255.74	464.781
145.325	258.533	313.893
308.284	121.846	320.047
150.935	124.45	325.183
378.698	130.438	327.03
312.142	141.68	329.396
218.911	142.225	336.544
270.012	143.621	343.645
348.734	150.604	346.698
247.148	154.32	347.29
319.408	157.112	352.686			Mean ± SEM, > 100 interphase cells were analyzed from three independent experiments.
179.645	158.012	355.763
249.799	159.953	373.42
169.562	161.515	381.018
295.55	162.012	400
126.675	162.533	325.373
115.55	163.385	333.87
148.521	164.757	334.817
114.012	165.633	344.497
191.55	166.627	361.586
215.243	167.976	373.775
226.012	169.491	374.769
172	171.361	375.148
186.059	172.45	391.621
184.521	173.373	391.905
193.917	173.893	402.58
305.846	174.036	406.083
305.16	174.249	413.373
122.414	175.243	421.822
129.538	175.929	422.911
196.095	176.568	428.521
219.479	176.947	431.669
201.183	177.278	434.32
306.509	177.373	531.527
250.083	179.55	363.621
335.645	180.686	398.982
249.183	181.16	403.195
262.769	183.053	403.953
403.787	184.189	409.657
211.195	185.964	416.805
228.189	186.107	425.018
230.296	187.361	425.799
197.491	189.515	437.231
359.053	191.101	450.462
204.497	191.598	469.325
216.213	192.876	471.148
286.13	193.799	509.065
209.207	194.249	582.769
246.083	194.462	311.55
302.107	195.219	312.544
170.391	196.426	327.243
198.982	196.497	343.645
219.266	198.84	353.586
339.219	200.142	364.994
141.515	200.97	372.994
333.609	203.053	377.065
327.479	203.692	377.87
290.604	204.734	449.089
259.219	205.041	461.609
279.148	205.302	496.568
306.154	205.515	498.249
184.142	206.911	531.29
236.095	206.935	562.651
240.095	207.479	309.68
297.207	208.615	311.527
218.462	208.71	312.26
138.367	209.893	314.604
139.692	210.888	319.834
207.006	210.982	322.462
374.343	211.29	326.675
268.45	213.254	335.716
133.917	214.438	351.432
372.899	215.456	353.254
312.497	215.811	361.325
233.633	215.882	373.041
129.917	216.331	377.941
253.42	217.657	382.036
244.923	217.87	393.349
255.03	218.58	403.29
204.118	219.385	409.657
271.053	222.58	413.728
253.325	224.166	415.858
248.828	227.456	417.941
214.769	228.284	420.189
194.272	231.74	443.29
208.521	234.769	456.379
225.325	237.207	463.787
306.154	238.154	473.444
269.799	238.982	487.124
216.331	239.337	285.775
257.183	242.769	288.213
266.036	244.734	290.462
236.284	253.396	298.012
326.178	256.071	309.231
299.361	256.45	312.024
348.71	260.284	319.243
268.521	143.456	327.361
214.178	144.828	332.497
256.308	167.882	340.142
277.183	184.592	346.391
235.669	187.243	377.917
265.16	194.982	385.586
155.337	196.189	401.089
258.509	200.284	421.42
166.604	207.456	425.609
281.941	220.473	450.935
229.799	229.515	507.361
146.698	236.923
330.864	237.089	381.231
346.817	240.544	383.74
148.568	242.485	393.657
168.734	243.55	420.426
273.373	244.686	463.314
306.935	246.746	340.568
201.728	247.053	353.728
238.864	252.379	378.698
275.858	255.527	419.645
231.692	256.355	476.71
187.74	258.083	489.42
208.213	258.32	493.467
203.077	258.769	544.213
117.964	259.432	332.355
313.775	266.58	344.97
63.787	268.26	348.426
	278.627	354.817
	291.077	432.473
	292.71	442.225
	296.544	465.964
	299.953	712.734
	304.947	379.692
	172.757	462.462
	174.746	335.266
	181.396	398.083
	205.893	416.331
	209.751	494.012
	214.604	519.882
	221.325	550.509
	231.692	656.544
	242.414
	251.55
	252.142
	261.278
	274.675
	281.041
	293.349
	298.746
	321.112
	322.84
	327.266
	330.911
	334.675
	335.55
	337.018
	337.657
	343.077
	156.284
	162.604
	182.817
	183.361
	208.071
	210.769
	216.568
	217.467
	238.13
	244.639
	246.722
	248.237
	249.373
	258.107
	264.947
	266.13
	270.935
	280.071
	280.142
	280.828
	282.059
	295.882
	297.917
	298.533
	299.219
	300.166
	302.154
	302.32
	165.728
	204.284
	220.97
	233.112
	242.343
	245.562
	256.757
	259.314
	292.852
	296.899
	304.189
	340.45
	347.124
	367.858
	263.929
	284.899
	304.45
	307.101
	315.385
	324.071
	272.71
	273.917
	349.704
	352.781

## Sheet: Extended data Fig 1j
Diploid		Tetraploid
Intensity	Number	Intensity	Number
388.54	0	1390.06	23
478.253	2	377.379	1
1210.94	25	493.733	1
2323.88	4	665.037	9
827.699	24	764.515	7
1765.98	7	298.097	0
456.171	3	713.45	12
725.713	28	758.585	19
679.17	14	867.111	57
501.782	0	743.857	37
414.705	0	1616.75	16
398.499	0	678.502	12
736.934	16	778.471	19
453.905	2	1358.01	27
486.428	2	899.689	54
1120.59	4
598.92	2	602.474	1
850.939	27	855.496	4
843.153	27	471.059	0
527.395	0	1122.98	24		Mean ± SEM, >100 interphase cells were analyzed from three independent experiments.
372.356	0	620.787	3
691.769	6	1636.28	3
375.879	0	861.345	3
563.384	3	1741.42	11
392.652	0	862.889	9
416.299	0	305.09	0
505.626	1
568.641	8	648.257	4
322.204	0	297.465	0
373.405	0	569.416	2
458.863	1	363.007	0
		1170.26	28
940.156	1	515.676	8
1271.4	0
1306.37	0	317.758	1
474.208	0	413.109	6
485.319	0	469.904	17
705.253	0	302.894	2
395.835	0	430.866	2
536.172	0	458.973	16
810.614	0	541.788	35
1693.77	0	380.825	14
2589.31	0	442.541	10
424.614	0	417.741	15
1106.64	1	350.718	1
817.405	1
626.111	0	864.475	1
558.352	1	1466.46	17
2238.24	2	1358.58	23
460.998	0	617.35	4
374.984	0	1155.63	3
1972.3	2	480.803	3
413.247	0	563.253	0
1697.37	2	1380.74	15
865.81	1	1968.68	38
1448.25	0	422.93	1
468.768	0	550.946	1
481.451	0	469.993	0
650.99	0	539.44	0
1016.83	0	1720.13	27
522.782	0	650.029	0
435.669	0	1958.37	39
568.342	0
453.834	0	838.828	4
448.9	0	368.635	0
1204.17	0	2147.08	26
466.935	0	1531.4	1
508.909	0	1011.03	4
1437.4	1	883.294	1
490.593	0	563.424	1
1087.8	3	492.33	0
466.993	0	410.097	0
1131.56	0	1964.43	15
753.032	0	1388.59	15
		4765,845*	24*
1070.35	6	1553.49	15
634.069	0
522.276	0	1666.05	17
1100.43	14	565.204	1
564.909	0	2707.75	44
545.33	0	439.601	0
1230.58	13	724.138	2
531.289	0	1299.83	15
462.737	0	1355.31	12
1375.98	14	444.797	0
1458.43	21	2461.68	82
471.23	0	4767,863*	11*
814.191	5	438.413	0
1664.38	21	632.561	3
747.977	1	1860	70
431.993	0
1330.48	14	914.568	7
997.1	10	1362.79	8
571.25	0	482.074	1
1053.56	11	630.313	0
444.026	0	982.699	6
957.562	2	509.191	0
431.961	0	977.764	7
591.495	0	563.458	2
964.429	6	1326.63	2
841.304	4	820.877	0
1514.25	15	2642.43	33
1010.2	0	2098.16	31
1763.95	28	1578.15	12
400.42	0	1768.85	12
2606.34	2	858.02	1
1378.81	12	1762.19	39
2355.33	29	1305.21	11
4896,927*	7*	1384.59	27
387.073	0	687.364	0
1159.35	1	2017.46	29
445.552	0	1011.88	4
2909.53	10	523.473	0
641.063	1	678.631	0
1787.25	14	4210.17	85
3212.49	9	456.703	2
883.282	0	900.714	1
755.545	0	1232.08	4
1150.71	4	1500.11	22
1023.48	0	813.572	1
961.256	0	1086.7	14
592.819	0	1007.65	6
587.517	0	1508.28	32
649.695	0	1314.9	21
1469.58	0	1429.34	20
875.111	1	1019.4	2
2937.64	12
721.585	0	2142.79	11
402.499	0	2521.38	13
1253.22	0	677.03	1
2625.03	36	603.93	1
581.756	0	5567,412*	15*
1925.98	19	538.544	0
459.435	0	2988.8	10
1847.56	2	1629.59	9
877.347	5	2546.48	31
1815.49	0	762.545	1
909.329	0	909.569	3
426.464	0	644.094	1
851.448	0
414.69	0

[truncated: 2 more sheets: Extended data Fig 1k, Extended data Fig 1l]
