# Supplementary material for: Genetic instability from a single S phase after whole-genome duplication
Source: Nature. 2022 Mar 30;604(7904):146–51. doi: 10.1038/s41586-022-04578-4 (PMC8986533; doi:10.1038/s41586-022-04578-4)
Supplement: Supplementary file 15 — Source Data Extended Data Fig. 2 [file 41586_2022_4578_MOESM15_ESM.xlsx]

## Sheet: Extended data Fig 2b
Number of ɣH2AX per interphase cells
D	D	T
0	0	1
0	1	6
3	0	67
0	5	5
0	0	6
5	0	2
0	0	3
0	0	3
0	4	5
0	0	19
0	0	55
2	1	9
3	1	8
0	0	6
1	0	34
6	0	0
0	1	12
0	0	45
0	0	15
4	0	2
0	0	11
11	0	2
0	0	0
3	0	0		Mean ± SEM, >100 interphase cells were analyzed from three independent experiments.
1	0	2
2	1	12
1	3	34
0	0	64
0	0	10
0	0	6
0	0	12
0	0	15
0	0	25
3	0	32
7	1
		24
0	0	1
0	3	21
2	1	1
0	3	4
0	2	0
1	1	2
0	0	14
0	1	0
0	28	0
0	0	46
0	5	42
1	0	20
0	0	4
0	0	155
0	0	9
1	0	23
0	0	9
1	0	4
0	0	5
0	0	9
0	14	11
0	3	31
0	0	26
0	0	27
0	1	9
0	0	0
0	1	26
1	0	22
1	0	19
2	4
		3
10	0	1
3	0	6
0	0	29
0	0	1
0	2	0
0	0	10
0	0	18
0	0	9
7	0	10
0	0	0
0	0	2
0	6	5
0	0	7
0	1	12
0	4	7
1	0	22
0	2	3
0	0	22
0	0	128
1	1	5
1	1	13
2	0	2
0	9	10
1	1	32
0	0	33
1	0	2
0	0	2
0	0	15
0	3	8
0	0	16
3	3	2
1	1	17
1	1	49
1	1	13

## Sheet: Extended data Fig 2d
Number of ɣH2AX per interphase cells
D	D	T
0	0	0
0	9	1
7	7	13
0	19	0
1	13	1
14	27	79
25	17	0
0	16	0
0	16	169
0	5	3
9	6	22
2	0	0
0	0	10
0	0	25
0	0	0
1	0	1
10	0	15
0	0	46
18	0	0
0	6	0
10	11	144
0	0	1				Mean ± SEM, >100 interphase cells were analyzed from three independent experiments.
0	0	0
0	0	44
26	4	0
8	14	106
6	28	81
19	4	19
0	0	26
1	1	1
1	1	101
0	0	1
12	2	0
7	0	36
14	0	24
18	0	40
0	1	152
0	0	26
0	2	25
0	12	4
0	7	5
0	0	0
0	2	20
0	0	40
0	0	0
0	0	39
0	3	24
0	4	14
0	3	28
0	5	46
0	3	6
0	1	60
0	1	0
0	0	2
0	16	5
0	11	8
0	6	0
0	10	23
0	26	0
0	0	168
0	21	0
0	36	30
0	0	1
0	50	0
0	0	0
0	0	63
0	4	0
0	3	18
63	1	16
0	2	10
0	0	20
0	14	10
0	2	24
0	1	21
0	13	18
0	27	10
0	0	0
1	0	14
0	0	52
0	14	0
0	49	1
0	36	1
6	18	0
0	1	0
0	0	19
0	0	13
3	0	8
0	0	0
6	1	16
7	0	11
5	0	0
12	1	71
3	2	2
1	10	1
2	0	0
5	0	0
9	1	0
4	0	0
3	0	0
9	6	0
30	0	4
5	4	0
31	9	0
0	6	4
2	0	0
2	0	89
1	1	5
0	0
3	0
1	0
0	0
0	0
0	30
1	0
2	0
1	0
0	0
0	0
1	0
3	0
9	8
6	3
0	0
12
2
1
3
20
4
17
17
20
30
20

## Sheet: Extended data Fig 2f
Number of ɣH2AX per interphase cells
D	D	T
0	0	4
0	0	7
0	0	1
0	1	0
0	0	1
1	0	7
1	0	6
3	0	1
0	0	3
1	2	5
12	0	10
23	1	8
0	0	47
1	0
0	3	2
0	0	7
0	0	3
0	0	15
0	0	11
0	0	2
0	0	8
0	0	43
0	0	4			Mean ± SEM, >100 interphase cells were analyzed from three independent experiments.
0	1	10
0	0	8
0	0	56
1	4	1
0	0	13
0	1	10
0	2	32
0	5	7
0	0	2
0	0	4
0	2	9
0	2	0
0	4	12
1	4	1
2	1	6
0	1	17
11	7	13
0	0	4
0	0	25
0	0	16
0	2	38
9	0	3
0	1	0
0	1	1
0	1	1
2	1	1
0	2	7
0	0	9
0	4	1
0	0	0
0	1	3
1	1	6
1	3	9
0	0	1
0	1	6
0	9	2
0	0	0
0	2	2
0	4	0
0	0	6
0	16	1
0	0	1
0	2	3
0	6	2
5	0	1
0	27	0
3	0	2
7	0	1
7	2	8
1	0	3
2	2	1
4	0	3
8	0	7
0	0	3
7	3	1
7	0	1
12	7	1
0	0	1
2	0	7
28	0	2
0	1	1
1	1	17
18	3	0
0	2	12
0	3	8
30	3	8
0	2	4
25	8	3
0	7	3
2	77	1
26	0	1
2	0	4
1	0	17
27	0	5
2	1	1
0	0	3
0	1	26
3	1	0
3	1	1
1	0	5
19	0	7
4	0	6
8	3	0
5	1	2
1	1	6
1	1	7
1	1	8
2	1	4
8	6	1
0	1	11
5	2	11
5	1	33
6	0	11
7	5	3
18	3	7
8	1	8
4	1	2
8	0	1
1	1	1
0	1	12
4	1	2
3	0	3
0	0	4
0	5	7
3	0	8
0	3	4
0	0	5
1	3	7
1	0	4
0	0	4
0	5	12
9	0	10
0	0	22
0	0	0
2	2	27
0	0	1
0	0	0
0	0	0
0	3	9
0	4	4
0	1	14
1	5	3
0	7	47
0	6	4
0	1	20
2	3	1
2	11	2
0	1	6
0	0	5
0	8	15
0	6	8
0	1	25
0	18	33
0	4	16
0	16	214
0		17
0		13
0		8
0		27
0		7
0		15
0		14
0		22
0		27
0		10
0		14
0		16
0		24
0		24
0		22
0		12
0		37
0		56
0
0
0
0
0

## Sheet: Extended data Fig 2g
Percentage of tetraploid interphase cells										Number of ɣH2AX per interphase cells
-	MS	CF	EnR							D	D	T	D	T	D	T
2.9	42	48	22							0	0	6	1	9	0	18
3	52	53	38							0	0	11	0	6	1	13
0	70	61	38							0	8	0	0	37	10	19
	71		30							0	1	1	0	12	6	30
	76		30							0	2	2	0	8	5	43
	57		50							0	0	4	0	7	4	19
										0	0	1	2	12	1	12
										0	0	1	0	22	1	3
										0	1	0	1	6	1	5
										0	2	1	2	4	1	5
										0	1	0	3	4	2	5
										4	0	0	0	4	2	8
										1	1	0	2	6	0	52
										0	1	1	1	5	1	1
										0	1	0	1	3	1	0
				Mean ± SEM, >100 interphase cells were analyzed from three independent experiments.						2	0	2	0	1	2	5
										5	0	20	39	115	4	21
										0	26	0	4	4	3	15
										8	0	0	2	15	4	1
										0	1	37	0	17	0	5
										0	0	31	4	9	9	5
										1	1	0	0	8	6	13
										32	0	51	1	45	6	10
										10	0	30	2	18	12	4
										1	13	0	3	18	6	4
										1	1	3	6	13	6	4
										0	2	0	3	9	12	13
										0	9	0	3	12	18	24
										0	3	3	13	5	2	7
										0	3	6	1	1	1	2
										1	10	3	2	31	3	2
										0	4	0	1	20	2	0
										0	7	0	1	16	2	4
										0	6	29	1	4	1	41
										0	1	62	0	12	0	84
										0	0	44	0	3	3	44
										0	0	1	8	5	0	28
										0	21	1	0	11	0	5
										0	0	5	4	5	0	12
										0	26	0	7	24	0	16
										0	1	4	1	31	0	25
										0	1	1	3	1	4	16
										0	0	0	1	36	2	16
										0	0	72	3	12	12	8
										0	0	1	4	26	0	25
										0	0	79	1	47	3	16
										0	0	70	7	11	8	36
										2	0	78	0	1	5	0
										0	4	2	6	5	3	14
										0	0	0	5	18	0	9
										7	2	0	12	6	0	11
										0	2	49	10	6	4	37
										1	1	1	5	28	13	0
										16	0	0	0	11	3	30
										4	7	1	3	19	22	12
										11	1	1	4	1	0	15
										2	11	5	12	2	3	5
										10	0	160	2	7	1	2
										1	0	7	17	4	4	2
										0	0	4	1	207	4	4
										0	1	27	1	50	7	0
										0	0	6	0	42	1	4
										0	0	113	1	3	0	60
										0	0	4	0	3	0	3
										0	0	14	36	1	0	4
										0	0	92	3	34	1	5
										2	0	0	7	7	3	11
										2	0	25	5	6	1	60
										1	1	25	1	3	0	31
										0	0	18	5	4	11	20
										3	5	0	8	7	11	5
										0	8	0	2	4	6	1
										1	0	0	0	53	6	0
										0	2	0	0	2	11	4
										0	0	27	9	46	8	14
										0	0	2	17	29	0	7
										36	11	10	0	12	0	11
										0	0	2	8	39	1	1
										0	1	0	0	14	1	4
										1	0	2	0	9	1	4
										0	0	3	5	16	4	5
										0	0	1	0	6	0	6
										1	0	1	3	0	5	4
										4	5	8	0	2	1	27
										1	1	2	5	0	3	2
										0	1	0	0	10	0	22
										0	0	87	0	3	5	2
										1	0	0	4	6	0	6
										1	0	0	0	4	1	4
										4	0	43	1	8	0	18
										0	0	56	3	56	3	17
										0	0	66	0	2	0	10
										0	0	0	1	18	5	25
										0	0	135	2	36	3	19
										0	0	135	1	7	0	0
										0	0	2	0	7	0	9
										0	1	1	5	3	8	1
										0	0	0	6	6	0	4
										0	0	21	0	8	0	31
										0	0	0	7	0	0	1
										0		0	0	2	0	5
										0		1	1	14	1
										0		0	0	11	0
										1		0	0	19	2
										0		35	1	1	1
										0		1	1	1	4
										1		32	0	0	3
										0		0	2	0	3
										0		2	0		0
										1		0	0		3
										0		1	8		3
										1		2	0		7
										20		16	0		0
										2		4	1		4
										0		0	1		3
										0		1	4		0
										1		2			0
										38		0			2
										2		0			0
										2		3			1
										1		0			2
										2		23			5
										0		0			4
										7		2			2
										2		48			2
										1		0			2
										0		0			2
										1		0			1
										29		0			0
										0		3			1
										0		0			0
										1		0			0
										0		21			0
										0		0			2
										0		72			0
										0		2			0
										22		0			1
										13		0			0
										4		0			1
										26		0			1
										8		89			1
										5		8			0
												35
												28

## Sheet: Extended data Fig 2h
Percentage of tetraploid interphase cells										Number of ɣH2AX per interphase cells
-	MS	CF	EnR							D	D	T	D	T	D	T
3.8	64	46	33							0	4	0	25	0
2.7	69	55	20							0	0	0	4	0	0	23
0	75	42	11							0	7	0	30	0	0	48
0	86	50	18							0	3	5	0	6	0	63
0	60	39	30							0	0	10	1	16	16	17
			27							0	0	25	0	0	4	4
			21							6	2	0	0	4	2	29
			33							0	6	4	3	2	0	1
										0	0	19	0	13	3	4
										0	8	0	1	30	0	72
										0	5	32	1	14	0	36
										0	0	45	2	28	4	30
										1	0	45	0	0	1	9
										0	25	0	7	4	0	42
				Mean ± SEM, >100 interphase cells were analyzed from three independent experiments.						1	0	0	0	2	18	15
										0	1	0	6	12	28	30
										0	1	0	0	40	15	37
										0	0	0	0	2	1	7
										0	52	6	1	7	0	57
										0	35	0	0	58	0	13
										3	0	3	0	1	8	24
										11	1	0	1	19	13	1
										2	1	15	0	0	10	9
										0	2	0	0	18	0	8
										0	2	20	0	26	8	1
										4	42	1	1	2	11	0
										0	12	1	4	20	1	23
										15	2	5	0	4	1	26
										4	8	8	0	0	13	1
										17	4	1	0	0	1	6
										2	1	2	0	0	13	0
										10	0	35	0	0	14	0
										2	2	24	0	0	3	2
										0	4	45	0	0	0	1
										0	8	8	0	0	0	1
										0	1	13	0	9	7	0
										0	0	1	0	0	3	0
										0	0	24	9	0	0	1
										17	59	20	0	0	27	4
										0	6	2	0	0	0	9
										0	0	1	0	0	5	4
										0	0	11	0	0	0	17
										0	0	2	0	8	0	16
										0	0	0	4	0	4	31
										0	9	80	6	0	0	23
										0	3	67	0	0	6	27
										3	5	95	0	2	1	2
										0	0	62	0	0	0	3
										0	0	20	2	1	0	0
										0	2	83	0	38	2	26
										0	25	3	0	10	5	13
										0	0	24	0	0	1	9
										0	2	8	0	0	0	9
										0	3	10	0	1	29	1
										0	8	10	0	0	3	4
										0	0	0	3	0	1	1
										0	2	0	0	5	0	154
										0	1	1	1	0	0	47
										0	3	30	5	0	20	0
										0	0	81	27	9	7	44
										0	0	157	22	0	19	0
										0	0	0	1	7	1	3
										0	11	7	81	1	18	0
										0	1	72	0	5	0	0
										0	0	95	30	0	0	0
										0	3	24	0	0	0	7
										0	9	35	2	1	0	0
										0	3	1	8	2	0	0
										0	1	0	2	0	0	0
										0	0	0	9	63	1	238
										17	8	1	21	1	0	1
										0	18	36	5	4	0	0
										0	2	4	6	2	0	0
										0	1	1	1	8	0	0
										0	0	66	0	25	0	0
										0	0	3	43	0	1	0
										0	0	0	0	13	0	0
										27	0		8	8	0	0
										0	0	53	3	1	2	0
										0	0	27	1	3	0	0
										8	0	30	12	2	0	0
										0	0	3	5	1	0	0
										29	14	2	13	12	0	0
										0	0	39	1	57	0	49
										0	17	0	5	0	0	2
										33	0	88	0	0	25	6
										0	0	29	0	35	0	5
										0	4	1	0	19	1	1
										0	2	0	0	5	0	7
										4	0	2	2	4	0	57
										29	1	1	1	2	0	0
										0	4	0	10	46	0	2
										0	26	0	0	23	0	3
										0	3	34	2	27	0	0
										5	0	161	0	4	0	1
										22	0	36	27	1	0	1
										0	0	1	0	22	0	0
										0	4	1	0	18	0	18
										0	0	2	0	31	12	0
										0	0	4	0	12	0	1
										0	3	0	4	4	28	53
										0	0	0	14	28	0	0
										3	0	3		11	0	14
										5	0	25		21	0	8
										0	3	0		12	0
										0	0	16		19	2
										20		0		16	0
										0		1		3	0
										0		0		29	1
										3		7		5	2
										0		0		0	0
										6		0		1	0
										13		10		3
										0		24		0
										13		2		0
										9		1		5
										6		0		0
										1		10		0
										12		2		0
										1		7		3
										0		1		0
										9		1		0
										4		0		10
										0		14		0
										0		0		24
										2		1		0
										10		1		0
										25		0		5
										6		23		1
										2		10		66
										0		10		21
										0		0		3
										14		26		0
										1		0		6
										0		0		4
										9		2		2
										1		0		4
										0		4		5
										0		0		2
										13		0		0
										0		1		30
										0		0		23
										6		0		24
										0		0		41
										0		0		26
										0		1		36
										11		11		34
										25		2		27
										8		6		67
										17		0		95
										11		2		27
												1
												20
												0
												0
												0
												2
												1
												0
												24
												7
												7
												218
												0
												7
												0
												0
												4
												3
												0
												2
												8
												15
												11
												7
												5
												6
												0
												16
												0
												30
												4
												0

## Sheet: Extended data Fig 2i
Number of ɣH2AX per interphase cells
D	D	D	D	D	T	D	T
0	0	0	0	2	1	1	19
1	1	5	0	0	8	0	22
2	4	6	37	0	0	2	50
2	2	58	4	0	0	0	27
0	6	15	67	3	2	0	46
0	9	40	17	0	2	8	21
0	7	0	14	0	10	0	61
0	31	17	17	0	11	4	21
4	7	5	44	0	22	10	45
1	6	5	12	8	17	0	22
3	2	15	19	2	9	6	25
3	21	16	19	0	2	7	20
7	4	2	13	0	7	1	27
1	2	0	12	0	0	5	69
6	3	0	24	0	2	4	54
4	2	4	5	0	2	10	9
1	7	37	50	0	4	20	15
2	12	38	22	0	4	9	4
13	6	11	15	0	13	0	6
6	24	0	1	7	0	0	21
3	1	16	4	1	0	0	14
5	8	83	9	0	0	0	5
1	1	0	16	0	0	0	9
7	0	43	23	1	0	0	9
3	5	0	0	0	0	1	17		Mean ± SEM, >100 interphase cells were analyzed from three independent experiments.
2	2	33	6	0	0	0	22
0	3	8	11	0	1	0	42
1	8	0	21	0	6	0	14
0	9	83	3	0	0	4	7
0	4	16	8	1	1	2	11
0	3	0	19	1	59	0	13
0	4	0	34	0	0	3	17
1	3	7	24	0	0	3	24
1	0	6	6	3	3	0	72
0	3	1	0	3	0	8	19
1	2	15	33	1	0	7	3
1	5	24	0	5	1	3	10
0	4	0	23	1	0	17	3
0	2	0	22	3	1	8	41
1	1	0	5	16	2	5	38
0	4	86	6	7	1	7	4
1	10	0	43	5	0	0	31
0	6	10	18	6	0	2	44
1	9	11	54	9	0	11	21
1	3	2	29	0	1	5	9
1	4	1	33	11	37	0	9
1	0	8	15	6	7	0	18
1	12	12	16	5	0	0	7
3	7	20	10	5	0	0	12
0	0	16	12	1	0	0	16
1	2	15	7	7	1	1	68
1	6	3	51	1	0	0	17
0	4	24	58	3	0	0	51
1	7	67	10	3	1	1	21
2	11	24	18	1	1	0	33
0	5	48	40	2	3	2	33
1	9	9	13		4	0	16
1	3	36	1	1	2	1	18
1	1	0	10	0	0	1	0
1	5	28	1	2	5	2	50
0	8	22	4	0	0	1	6
0	8	0	0	6	1	2	5
1	7	28	29	0	0	1	8
1	2	112	27	1	0	0	27
1	1	7	44	2	1	1	9
1	31	10	13	1	2	1	3
1	0	16	10	5	2	1	21
0	2	69	24	1	0	44	5
2	7	85	32	2	0	10	38
0	2	6	42	1	1	7	2
1	7	14	2	6	0	2	27
1	5	2	29	0	0	0	9
1	8	11	6	4	0	9	32
0	11	0	24	4	0	3	2
1	5	0	20	2	2	21	2
0	17	15	13	0	0	11	14
1	1	12	32	4	1	4	20
0	10	2	8	9	1	37	3
1	8	2	8	5	0	4	7
1	10	6	22	3	1	7	5
0	4	2	10	0	0	2	2
1	6	10	46	1	0	29	1
1	12	18	18	3	0	4	4
0	9	0	5	1	2	0	7
1	6	0	58	7	1	0	7
0	2	20	29	0	0	0	72
0	8	17	19	0	6	0	0
0	2	3	15	0	2	37	5
4	4	33	21	0	3	1	33
0	7	20	18	4	3	2	5
0	12	1	6	1	5	0	10
1	18	8	37	0	1	4	104
2	5	0	15	1	5	10	23
1	5	19	2	0	12	7	23
4	0	10	8	0	1	6	22
3	0	14	9	0	13	0	32
1	1	9	15	0	1	7	15
1	0	0	0	0	2	5	15
7	2	7	6	0	1	7	93
1	0	7	22	2	0	0	41
1	0	23	20	0	5	0	30
1	0	25	9	0	0	0	3
2	0	7	37	1	1	2	81
1		0	11	0	0	1	2
0		28	36	1	0	1	3
0		5	17	1	0	0
2		120	26	0	0	2
2		3	59	13	0	0
1		27	0	0	29	5
0		10	36	4	1	0
0		0	57	0	0	0
4		1	12	0	0	1
1		9	1	0	4	9
2		9	0	0	0	3
1		5	38	1	0	0
0		10	6	1	0	1
0		0	43	3	8	0
2		0	11	1	0	3
4			6	0	0	1
			11	0	0	4
			2	0	0	0
			17	0	2	10
			21	0	0
			45	0	1
			35	3	13
			9	1	2
			28	1	1
			8	0	0
			41	1	1
			8	0	8
			17	2
			1	0
			4	1
			18	0
			38	0
			1	0
			1	1
			14	0
			7	0
			4	0
			9	0
			11	0
			0	0
			4	0
				0
				0
				0
				0
				0
				0
				0
				0
				0
				0
				0

## Sheet: Extended data Fig 2k
RPE cells										BJ Cells
Olive moment MS and EnR										Olive Moment - MS
D	D	T	D	T						D	D	T
16.2709	11.8467	3.99926	0.243134	15.2689						8.93592	0.0181388	11.1693
0.803928	216.246	0.445757	81.8025	27.2605						3.19927	4.32083	10.3551
0.163184	218.962	13.0887	9.24639	8.65308						12.9942	0.730219	0.0736783
0.860692	11.749	110.242	15.0983	65.2558						0.880691	42.3758	3.0741
0.160543	11.6727	0.761192	16.056	98.9118						10.2707	1.60897	0.678621
0.0814211	0.0219858	0.495566	8.35656	1.29169						1.4076	1.2512	113.49
0.389023	0.127035	0.32336	6.84123	29.6358						0.516676	4.22428	4.2333
0.0785723	2.33166	19.1383	18.1275	31.0018						4.59825	0.434031	4.64176
1.57994	10.8189	0.318859	0.309581	40.6677						0.331089	14.3783	3.10629
3.32361	0.00359563	14.4008	3.23235	49.5492						11.1738	94.1494	4.90162
2.80833	2.5484	20.4657	109.66	3.69673						18.3614	2.46792	81.2579
16.5002	0.325231	25.3035	6.08174	9.31012						1.3697	23.3002	3.30262
3.26366	19.9633	14.17	5.08216	72.4813						0.08013	3.03202	9.33865
3.19313	0.130384	14.5492	10.3716	40.528						0.0450364	2.53201	0.0281303
1.12014	19.6031	0.442129	35.4515	4.17905						0.936726	2.10874	16.4576
0.27096	0.410022	61.2989	10.2413	18.8682						8.62489	104.617	17.1182
2.93909	15.5534	1.48014	4.16649	76.9869		Mean ± SEM, >100 interphase cells were analyzed from three independent experiments.				0.0922046	0.862535	42.1802
0.350114	11.6125	4.57191	24.6149	32.2724						1.31913	0.346798	9.87978
3.91457	3.32435	124.365	11.5387	80.0833						0.801339	9.8561	18.9665
2.63806	3.04976	17.7255	1.08183	115.951						1.35605	32.2457	21.4636
15.4928	0.00328012	34.7185	8.46061	22.4377						12.8208	0.41985	41.3717
0.197007	9.27142	37.5181	10.6421	38.5525						17.3672	8.05867	181.034
0.567273	12.8104	35.6669	14.845	89.5009						8.65196	10.1224	41.129
0.326277	0.112865	33.9505	3.64356	36.5458						1.1864	9.5092	0.030359
11.566	3.7926	37.7279	11.4693	53.3251						1.40685	4.65433	88.3126
12.0144	3.37194	29.4318	18.5658	42.4502						0.257085	11.4811	1.80701
0.543766	0.0761415	45.814	11.7403	37.3147						0.0546156	0.0720785	36.516
2.65551	13.281	1.16571	25.9828	49.3664						2.12437	1.43098	15.5999
0.0750516	11.3574	40.2047	11.3931	112.795						1.34158	12.7225	173.778
12.9046	0.357201	29.0901	0.343524	90.2445						1.15067	0	52.613
2.56086	0.149443	115.23	16.1154	116.462						9.63693	15.6164	1.73157
0.0617111	0.270012	150.7	4.24291	35.8563						3.23368	8.02674	309.859
0.182528	32.0724	182.235	11.8242	143.36						84.6607	15.1688	58.0375
1.73815	0.144158	125.324	16.2733	63.9475						0.161113	0.068717	119.409
0.0032901	14.1351	135.575	15.9054	10.132						1.42698	119.276	261.037
3.53046	147.667	26.3783	17.078	42.7093						11.9189	24.3076	288.065
10.3418	0.287892	266.38	48.5238	48.3731						3.20955	1.4642	64.0829
3.32228	3.15921	278.873	0.367428	134.006						0.163538		99.8308
0.183567	3.52394	270.982	4.36317	30.3845						86.4929		140.11
0.015196	0.768135	227.227	11.2934	47.4409						1.60803		318.075
0.0152894	1.00136	271.296	16.9902	51.4219						1.46517		108.892
0.211529	12.7372	285.536	2.32561	0.498335						0.093679		65.0213
2.54298	2.3796	245.462	26.7366	47.6136						1.96387		170.184
0.66506	2.04353	240.289	10.4759	64.8196						0.234833		282.825
0.419368	0.130558	262.42	8.57695	1.12139						0.925204		134.245
17.4919	0.0062531	332.894	13.1317	21.651						0.393507		202.72
11.9635	1.96189	306.361	11.511	174.322						4.58547		263.514
0.501925	0.156324	282.185	12.3281	281.631						18.8461		268.326
1.02102	3.85851	180.336	21.8661	259.632						0.426273		205.805
17.8644	0.045853		13.1749	1.35081						13.4879		310.94
15.0629	0.0184345		5.52063	255.435						2.28589		295.071
14.4748	0.689845		7.89871	293.38						0.2827		273.059
0.168444	2.30606		4.30123	261.916						9.13823		127.685
3.39646	0.623364		51.7597	220.606						0.176995		303.279
0.335027	1.23891		2.87652	189.244						12.9265		286.804
19.7126	2.81678		2.32176	281.904						0.375528		258.208
0.109337	17.8793		4.8613	283.684						13.1452		334.837
0.415554	0.072993		0.374121	248.466						19.9685		375.796
15.6923	0.407011		39.4788	272.43						18.9487
2.73223	3.61339		13.3832							8.62237
14.4696	13.5939		8.59219							21.6765
13.9223	15.8993		13.0578							0.219439
3.90476	0.00329916		3.72052							10.7209
1.87048	31.2925		17.8418							0.581662
0.195751	3.19943		9.76978							0.672574
2.1818	0.737181		51.483							1.88535
0.572704	84.2225		15.3488							8.96365
12.6863	3.22577		2.18798							6.0359
52.6483	77.8269		15.201							11.9105
15.0537	27.3095		4.93251							0.0267787
45.2976	0.193592		4.82685							1.45772
4.06389	131.775		8.74036							0.462713
19.4888	24.5823		12.4695							5.37075
11.742	13.1129		12.5351							25.6819
3.62453	20.0699		15.3299							11.5552
0.0671724	0.141029		8.33712							12.9879
17.7278	2.83235		32.7422							12.0932
27.9987	5.41109		18.1822							0.114065
9.02742	14.6758		12.5618							12.197
3.56545	3.70268		16.9364							7.74829
21.3338	14.3722		18.4018							16.7113
			21.6792							13.2513
			19.4119							2.10261
			13.4783							42.235
			7.01678							4.15512
			0.037524							18.3138
			17.8972							7.44126
			2.38466							2.42296
			3.139							18.7468
			3.29826							37.7454
			3.9954							12.1539
			18.2344
			16.411
			11.0777
			8.54869
			16.8003
			16.5287
			8.03917
			17.2099
			5.4985
			7.73847
			18.245
			15.8042
			20.3986
			18.1135
			4.53282
			15.292
			24.1687
			15.2084
			24.2164
			25.866
			8.01483
			6.12976
			1.36116
			4.30439
			1.7933
			4.98443
			15.7977
			7.24504
			6.51694
			12.5456
			4.38528
			9.85108
			12.0024
			22.3127
			66.849
			24.2905
			7.45688
			14.608
			1.31792
			9.69713
			3.54327
			13.6186
			23.0879
			13.1811
			30.9777
			4.63521
			23.4311
			13.4964
			14.4787
			24.6093
			13.0745
			8.68607
			31.8643
			17.1276
			29.117
			15.1802
			26.3686
			12.8722
			19.7431
			24.704
			13.4822
			12.5463
			30.0708
			4.83797
			15.1037
			17.7513
			13.4798
			13.1648
			86.7488
			27.9509
			12.1989
			33.5975
			10.6075
			34.0951
			17.4527

## Sheet: Extended data Fig 2m
Days	Diploid untreated			Diploid treated			Tetraploid untreated
1	3	1.42	1.9	2.21	1.8	1.14	13	13.6	10.25
2	1.93	3.08	2.2	2.08	1.7	1.47	7.5	5.6	6.5
3	2.25	2.14	3.1	1.86	1.4	1.31	6.5	6.02	3.36
		Mean ± SEM, >100 interphase cells were analyzed from three independent experiments.

## Sheet: Extended data Fig 2o
Days	Diploid untreated			Diploid treated			Tetraploid untreated
1	3	1.42	1.9	1.26	1.16	2.7	13.36	14.65	15.6
2	1.93	3.08	2.2	2.04	0.61	2.08	7.71	7.6	9.53
3	2.25	2.14	3.1	0.81	1.27	3.09	6.3	7.4	6.04
											Mean ± SEM, >100 interphase cells were analyzed from three independent experiments.
