# Supplementary material for: Genetic instability from a single S phase after whole-genome duplication
Source: Nature. 2022 Mar 30;604(7904):146–51. doi: 10.1038/s41586-022-04578-4 (PMC8986533; doi:10.1038/s41586-022-04578-4)
Supplement: Supplementary file 16 — Source Data Extended Data Fig. 3 [file 41586_2022_4578_MOESM16_ESM.xlsx]

## Sheet: Extended data Fig 3b, c and d
8b - RPE-1				8c - BJ				8d - HCT116
ɣH2AX index				ɣH2AX index				ɣH2AX index
D	D	T		D	D	T		D	D	T
35.7713	12.0343	15.0258		131.099	249.817	1036.66		45.0287	0	493.547
12.8578	0	29.4287		240.319	274.838	5059.29		2267.28	65.3764	4263.15
24.0824	31.3033	19.2204		281.699	301.477	1180.99			1200.94	3509.95
8.78405		21.3279		848.815	691.173	1215.82		341.733	282.4	1337.65
27.17	6.68355	553.134		200.835		1333.27		348.655	6.97215	4375.01
9.90523	21.1282	81.6961		327.243	1703.57	808.034		958.695	1861.4	3045.95
2.91967	57.4769	21.5419		787.101	1066.85	1830.54		204.275	0	22.4833
0	18.0089	40.0181		334.979		1564.94		743.217	1505.34	3671.64
2.92842	19.4926	74.7396		419.309	1443.44	1715.14		1709.06	245.873	1972.23
9.91094	68.0074	30.3612		3.94092	3.23061	1620.48		15.4331	1296.43	7824.46
	0	29.8729		419.599	533.585	1142.89		1611.92	2123.26	527.857
0.157373		39.9692		190.708	997.878	6771.2		1084.72	2715.63	467.102
153.244	12.0343	23.3989		96.2584	658.629	2089.09		36.6713	101.592	9541.99
282.896	0	42.485		277.454	842.433	1246.02		146.244	1327.15	61.2523
294.63	48.6878	40.3275		790.706	95.1671	2017.83		505.848	1704.07	2118.88
275.92	159.973			1573.35	2292.24	1353.15		42.2651	85.6547	2341.88
167.931	243.856	209.553		1226.6	896.832	13179.6		76.2171	108.712	5865.98		Mean ± SEM, > 95 interphase cells were analyzed from at least two independent experiments.
411.614	5.19248	32.5163		1073.44	131.844	4267		63.1889	386.815	991.629
100.597	15.1255	150.72		550.941	2137.7	2367.57		267.766	2720.46	929.994
111.476	58.4413	46.0036		1170.91	267.226	1601.01		247.608	0	6660.1
468.737	119.881	778.28		4.13925	13.6421	473.782		1283.69	129.29	3351.52
0.0843789	31.3033	922.049		850.773	1180.12	7587.95		1001.29	678.942	1672.9
34.9494	0	885.573		250.598	258.063	1425.55		2634.3	93.2594	9499.39
596.342	76.6907	58.5684		331.354	134.306	2157.05		112.383	47.4372	1032.23
134.772	61.5922	283.691		273.724	996.164	1612.23		382.906	823.587	4328
102.774	215.228	237.638		925.322	1574.78	4317.63		47.455	706.503	1272.67
121.198	4.88623	399.024		15.7126	574.386	1715.65		61.5891	1919.81	1109.41
29.3913	51.9182	192.339		1194.07	4.45603	2426.58		1240.1	3228.95	4171.9
29.0479	38.6826	335.982		945.579	4.99832	1327.95		2306.42	89.3344	3331.52
553.172	60.9975	300.547		885.794	5.52076	985.589		18.6606	1612.09	150.393
127.044	619.639	279.763		716.074	5.25789	227.271		8.6532	1715.24	2639.45
16.0058	592.727	2638.18		2.03939	909.816	1422.25		4.30098	1317.9	3721.62
1.51166		250.805		326.891	763.356	636.06		7.87598	279.255	1705.72
101.605	103.79	37.9736		689.905	543.08	2207.65		0.422659	566.278	2582.82
40.313	53.4171	923.006		555.743		226.618		0.749009	2194.19	1110.81
212.202	192.72	252.074		349.303	1813.04	962.769		15.3598	0	1332.74
303.683	294.496	1167.32		265.398	363.62	432.712		17.185	0	44.811
7.22049	477.787	503.077		271.941	31.3528	951.017		30.2208	0	4201.7
4.64051	171.749	1318.7		422.128	39.0041	616.179		4.08647	686.684	36.6377
0.231491	113.257	125.761		437.051	273.062	1119.05		4.96044	2624.66	1278.74
0.113547	6.68355	310.458		481.576	364.028	654.233		689.535	0	1726.95
0.192226	56.6867	1953.32		435.329	253.372	1536.32		31.564	361.654	10083.3
0.338039	167.521	77.3596		10.2741	9701.88	128.68		206.264	0	1334.53
1.62623	64.8137	1001.93		505.874	413.986	1155.52		126.208	815.673	3520.12
	15.4401	120.6		3.66992	207.622				168.267	60.036
77.4383		160.017		1.56631	320.002	1920.58		1898.33	0	2246.48
16.5242	11.4696	88.9745		2.18739	1391.12	1231.49		1642	903.936	15024.4
220.329	171.242	723.439		0	856.157	756.904		1591.86	1498.86	4400.09
575.755	185.218	1463.76		7.19105	268.726	582.512		37.7481	2054.16	269.513
185.484	116.587	5775.94			1418.08	7638.05		41.3355	652.941	142.781
100.85	21.1282	176.165		883.919	171.567	1146.55		489.71	716.689	2345.87
195.334	57.4769	87.9397		210.513	212.575	449.651		793.801		1147.39
340.677	18.0089	128.447		24.3861	239.524	1041.3			1211.97
103.496	19.4926	772.328		99.1185	106.207	1094.47		319.802	215.993	1333.84
306.462	68.0074	148.619		196.388	386.573	7118.05		445.794	539.619	2255.76
139.615	0	200.626		95.887	116.86	871.749		0	194.248	281.502
170.081		641.059		274.661	658.572	608.55		2036.31	91.7486	2491.53
259.357	1778.34	178.831		62.7224	83.6596	172.124		1494.9	452.997	847.74
204.57	481.867	119.284		157.548	288.315	595.321		872.866	591.749	587.809
114.464	467.637	98.0657		115.996	138.398	310.321		7.11645	9.68532	1200.78
278.307	84.8571	100.973		2245.21	837.157	1400.66		255.285	507.595	549.94
289.305	188.367	781.788			771.978	2168.27		1547.32	243.911	5286.95
386.453	235.777	831.127		175.67	296.927	955.185		469.752	209.93	929.704
174.27	514.662	77.822		505.879	198.282	930.342		3492.97	4.80183	3695.52
328.751	529.128	145.943		317.834	26.1201	1258.87		280.699	128.281	1082.31
446.044	240.992	164.478		159.267	235.224	557.749		54.1605	169.806	10051.6
382.447	1096.25	131.588		177.959	120.271	325.79		0	48.1738	2041.05
1745.36	130.233			44.3749	382.695	1414.11		14.4031	224.464	6798.74
181.998	1485.93	2128.65		292.919	137.62	1688.03		762.44	1229.44	1025.03
625.351	217.632	1037.67		152.846	289.552	812.23		296.24	2624.18	4558.59
9.39738	407.963	2872.52		39.7804	130.034	316.386		46.0047	409.521	1561.7
631.942	995.609	1640.61		335.662	76.8816	2078.84		1021.13	648.386	2647.98
560.451	213.847	3622.99		328.127	94.9352	418.521		726.315	240.537	5000.75
732.083	762.666	1212.97		1489.62	85.8593	3274.63		440.592	589.618	855.784
366.82	4291.81	882.857		542.63	771.073	426.549		1652.78	1549.96	7174.34
3694.87	273.852	760.638		1400.74	3503.43	3183.55		104.43	1216.54	3201.61
464.127	641.429	543.559		414.28	129.027	832.947		165.295	781.241	154.411
194.4	173.027	1755.9		1820.46	168.65	1347.3		696.994	53.8769	6645.4
264.108		228.369		847.544	103.833	1101.07		441.933	1059.58	237.821
1448.64	924.232	1419.59		374.122	254.313	749.848		708.689	748.495	107.169
147.504	1091.59	5755.78		286.06	267.223	310.794		2791.37	370.716	26334.6
356.378	421.838	1224.33		45.2126	90.8459	964.411		727.991	1886.33	8210.31
883.659	991.504	756.409		435.943	81.0309	2092.72		110.425	211.077	39.2475
3093.8	758.133	365.172		280.678	236.899	1478.51		414.531	1484.11	1846.39
709.943	576.755	1270.81		138.561	2107.42	1082.31		0	348.512	905.358
233.322	414.88	2527.73		147.461	316.893	570.907		804.17	291.585	2426.95
743.132	366.407	3667.31		127.798	225.578	1076.15		2696.25	21.246	938.796
308.761	1463.26	3084		528.718	88.1243	247.377		0	780.459	3833.18
131.266	383.654	1392.79		134.969	618.152	309.146		985.499	1616.17	1406.41
2472.6	416.114	78.8087		362.96	22.4406	547.511		125.31	712.916	4861.86
2189.13	419.874	1643.6		406.178	126.163	916.125		32.2966	207.413	1397.07
112.653	935.076	5156.59		150.009	184.948	1238.14		311.698	1120.77	1513.38
103.584	2449.52	1747.36		751.584	346.546	3186.18		0	0	1795.78
78.5815	164.7	1532.35		105.892	2022.62	4743.15		828.602	6.70735	2986.41
147.437	2542.97	211.879		643.453	12.1577	2706.94		2363.34	0	50.6957
437.077	627.295	366.864		166.538	533.495	225.194		1014.4	100.562	1374.73
	674.448	478.194			1062.97	285.639		103.558	143.509	2766.76
	165.323	1444.46			782.82	696.336		689.836	7359.35	1079.58
	329.334	281.918				906.11		155.693	2220.78	4634.5
	0	341.362				633.913		106.684	1333.1	783.012
	263.424	29.5887				1933.15		20.0795	16.5101	1826.81
	430.282					15116.6		1286.54	707.124	903.579
	169.714							106.493	1060.7	3761.19
	100.561							669.763	44.8382	4196.59
	169.044							744.359	105.52	1562.24
	713.25							646.13	398.769
	1904.4							0
								591.11
								1076.48
								82.5505
								122.494

## Sheet: Extended data Fig 3e
Number of ɣH2AX per interphase cell
D	D	T	D	D	T	D	D	T	D	D	T	D	D	T	D	D	T
5	0	14	0	0	33	0	0	33	0	3	15	0	14	0	0	7	0
0	0	1	0	0	17	0	2	20	1	0	2	0	1	0	3	0	0
5	0	0	0	0	42	2	4	0	0	0	17	0	4	28	0	0	26
2	0	0	0	14	0	0	1	47	0	1	20	3	0	22	0	19	0
0	0	25	0	1	34	0	0	1	1	4	28	0	0	2	1	7	4
0	0	0	0	0	4	0	0	19	2	25	14	0	12	32	1	2	3
10	0	2	2	0	47	0	0	1	9	10	51	0	0	0	0	0	1
0	10	5	0	1	32	0	1	1	0	0	36	6	0	3	1	7	7
18	0	9	4	0	13	0	2	1	0	6	26	0	0	17	0	0	6
0	0	0	0	0	30	1	1	2	0	0	33	0	0	25	0	0	58
0	0	3	0	25	8	0	1	36	0	0	21	0	4	0	0	0	34
0	0	2	0	0	0	0	5	9	3	0	22	7	2	1	0	0	16
5	0	0	6	0	0	0	3	8	0	0	21	1	6	0	0	0	3
8	4	1	0	0	3	0	2	5	0	2	3	6	5	0	9	0	0
0	0	1	0	0	1	0	2	4	1	0	19	1	1	2	0	0	116
0	0	9	0	0	1	0	1	3	2	0	28	0	0	11	0	3	3
0	0	0	0	0	1	0	0	10	1	0	7	1	3	16	0	3	0
0	1	4	0	7	9	0	0	10	0	1	8	0	0	120	0	0	0
1	0	1	0	2	3	0	0	25	0	0	1	0	0	0	0	0	1
0	3	17	0	0	1	2	0	30	4	1	19	4	28	0	0	2	4
0	0	1	1	7	0	2	0	0	3	13	20	0	1	0	2	2	6		Mean ± SEM, >100 interphase cells were analyzed from three independent experiments.
16	0	0	1	22	6	4	0	66	2	0	25	0	7	0	0	0	4
10	0	0	0	0		0	0	2	4	0	2	0	0	116	0	0	3
0	0	1	0	0	7	0	0	0	1	4	14	1	26	0	4	3	0
1	0	4	2	10	1	0	2	56	1	2	18	14	3	23	6	0	0
0	15	4	1	5	2	1	1	10	5	11	29	0	2		0	0	1
0	0	0	0	0	0	0	2	0	1	0	15	0	7	18	0	0	0
4	3		0	0	3	1	0	8	0	1	8	2	23	0	0	6	2
0	4	0	0	0	5	0	0	0	1	8	30	2	9	126	0	0	92
2	0	23	0	1	0	0	0	2	0	0	59	0	19	24	0	1	2
0	0	2	0	0	0	0	0	2	1	10	23	0	2	18	0	0	68
1	1	4	8	6	2	0	3	6	4	0	21	2	5	0	1	0	14
3	4	8	4	0	4	0	0	0	3	0	5	0	5	5	0	0	9
1	20	3	0	0	0	0	0	0	2	1	3	0	0	29	0	2	0
0	0	3	0	0	0	4	0	55	4	0	13	0	1	24	0	0	0
0	1	2	0	0	28	6	1	21	9	1	6	0	3	20	1	0	57
0	4	6	0	1	1	7	0	0	2	0	60	0	0	5	1	0	7
0	0	0	0	0	0	0	0	0	2	0	15	1	5	11	5	0	60
0	8	2	0	13	0	0	0	15	0	7	34	3	3	94	0	0	20
0	0	2	0	1	40	5	0	1	0	0	20	4	0	11	5	0	114
0	6		0	7	8	0	1	0	0	2	19	6	0		21	0	0
0	0	0	0	0	1	2	0	0	0	0	31	0	0	92	2	0	17
0	0	3	0	0		1	0	2	0	3	24	22	5	96	0	0	0
6	0	0	0	0	0	0	0	0	0	3	14	0	13	1	0	5	1
0	0	0	13	9	0	1	0	0	6	3	7	2	1	54	0	13	1
1	12	5	0	0	0	3	0	0	2	0	26	0	3	0	0	2	0
0	5	6	3	0	1	0	0	18	0	1	24	1	0	90	0	0	2
0	1	0	2	0	0	0	0	0	0	2	24	11	0	50	0	12	1
0	7	2	0	8	2	0	0	9	0	0	19	0	0	49	0	1
0	0	2	0	0	0	0	0	6	3	5	4	4	0	60	0	0	7
1	0	4	5	2	0	0	0	13	6	9	11	0	0	0	0	0	0
0	0	5	9	0	0	1	0	4	8	2	2	0	1	0	0	1	13
0	2	0	8	1	17	0	1	5	0	7	13	5	17	0	3	1	10
0	0	0	0	0	2	0	0	19	12	0	3	0	0	2	0	0	8
0	0	1	0	1	1	0	0	20	0	5	7	16	0	2	3	0	4
2	0	4	5	0	0	3	0	8	0	10	0	0	0	5	0	1	0
1	0	2	1	2	0	1	0	6	1	10	6	4	18	4	0	0	8
0	0	11	6	0	6	0	1	15	0	0	12	0	1	0	5	0	7
0	18	0	4	0	0	0	3	7	6	1	0	0	0	8	15	15	13
0	0	5	0	1	1	0	3	16	0	1	6	13	1	17	0	0	0
0	0	0	20	0	0	0	1	9	0	0	13	2	2	7	2	0	0
0	0	6	3	0	1	1	0	1	9	1	15	4	14	0	1	0	29
2	0	6	10	0	0	0	1	0	0	1	5	4	0	13	0	0	1
4	0	0	1	0	9	0	1	1	0	0	1	0	0	28	1	0	1
0	1	2	4	0	13	0	3	0	2	0	33	6	2	22	0	0	10
0	0	4	16	0	10	0	2	0	1	0	24	10	0	2	1	0	7
0	0	5	0	3	20	0	1	12	15	12	1	7	0	23	9	0	38
4	0	1	0	0	3	0	2	17	4	1	11	6	4	19	4	0	15
0	0	2	0	0	4	0	1	1	0	0	22	0	0	21	0	0	1
0	0	1	0	0	24	0	1	38	3	1	23	5	0	1	3	0	18
0	0	10	0	0	9	2	1	32	0	6	14	0	0	44	12	0	30
0	1	19	0	7	12	0	2	34	0	0	63	1	2	18	0	0	24
3	0	3	0	1	1	2	1	7	11	0	5	0	23	18	0	0	47
5	0	11	0	0	0	0	17	21	14	0	42	0	0	13	0	0	158
3	0	7	0	3	1	1	6	21	4	1	31	1	10	2	0	17	5
0	0	12	1	0	12	1	0	17	0	0	1	3	3	1	1	0	2
0	0	3	1	0	19	0	0	42	2	1	2	7	0	2	0	0	8
0	0	17	13	0	3	3	0	32	0	7	1	5	0	1	0	7	2
0	1	3	0	2	3	0	2	0	0	0	0	0	3	18	0	1	7
0	0	2	0	1	6	0	0	34	8	0	6	0	6	6	0	0	8
0	0	3	0	0	1	0	0	50	0	0	0	5	1	22	0	0	2
0	0	2	0	21	0	0	0	0	1	1	1	0	0	24	2	0	13
0	0	1	0	0	11	0	1	31	0	0	0	1	0	20	0	0	3
0	0	5	0	0	9	17	1	8	0	0	3	0	0	3	0	0	5
0	0	1	0	0	1	0	0	0	0	0	3	0	0	14	0	0	12
0	0	0	0	0	0	0	3	31	6	0	0	18	1	34	0	0	4
0	0	7	0	0	26	3	0	10	3	6	1	1	0	0	0	0	4
0	0	10	0	0	5	11	1	14	0	0	7	0	0	0	0	0	23
6	4	3	0	0	14	17	1	0	7	1	7	2	0	24	0	0
2	0	2	0	2	30	0	2	30	3	1	2	0	0	9	0	0	3
	0	1		0	0	0	23	5	0	6	1	0	0	17		3	3
	2	0		0	12	0	10	0	0	1	0	0	9	16		0	2
	0	0		0	0	2	0	18	5	2	6	0	5	4		0	40
	0	1		0	0	3	0	0	3	1	2	0	0	0		0	0
	0	1		0	0	0	0	12	2	1	3		0	0		0	2
	0	8		0	7	0	0	2	6	0	5		0	0		0	3
	0	7		0	0	2	0	0	3	0	0		0	21		6	2
	0	7		0	3	3	0	5	2	0	2		0	14		0	10
	0	4		1	6	7	0	0	5	14	4		0	32		0	2
	0	0		0	12	0	0	10	0	0	0		0	2		0	0
	0	0		1		0	0	11	1	0	0		0	21		0	2
	3	0		0		1	5	0	0	1	1		0	23		0	59
	1			0		7	0	8	0	0	3		0	17		2	5
				0		0	2		0	0	0		11	18		3	9
				0		1	1		3		2		0				40
				0		1	11		0		0		0				2
				0		0	0		0				0				4
				0		0	3		0				0
				1		3			0				0
				0					0				0
				0					0				0
				1					3				0
				0									0
				0									0
				0									0
				0									0
				0									0
				0									0
													0
													0
													0
													2
													0
													1
													6
													0
													1
													0
													0

## Sheet: Extended data Fig 3f
Number of ɣH2AX per interphase cell
D	D	T	D	D	T	D	D	T
7	1	3	0	35	4	0	0	0
0	0	1	0	0	3	0	1	5
1	0	12	0	1	2	0	1	15
2	2	6	2	0	13	0	2	1
0	2	2	2	0	0	0	1	9
5	0	7	0	0	1	2	0	2
0	2	1	1	0	0	1	0	7
0	1	0	1	0	1	1	0	14
15	5	2	8	4	2	0	4	11
0	0	7	0	1	70	0	0	21
0	1	6	7	10	30	0	13	10
14	1	16	0	3	1	1	3	5
3	3	12	4	0	20	0	0	12
19	0	4	0	0	2	1	0	11
1	2	2	11	1	0	0	0	7
2	7	2	0	0	2	0	2	32
28	7	2	9	10	1	0	3	16
7	9	0	0	1	35	0	2	23
0	10	4	1	0	0	0	2	18
0	14	4	5	3	0	7	3	8
1	12	10	11	3	0	0	13	10
0	13	8	0	0	0	2	4	6		Mean ± SEM, >100 interphase cells were analyzed from three independent experiments.
2	10	1	0	0	3	1	0	10
1	0	5	1	0	46	0	4	18
0	20	2	7	4	6	2	8	63
2	11	1	0	1	3	0	2	5
0	13	6	0	1	2	5	6	2
5	0	0	0	0	7	5	5	5
0	3	1	12	0	1	1	1	14
2	2	6	1	2	19	0	6	5
0	0	0	7	10	4	0	1	9
0	0	1	1	0	0	0	4	17
4	2	1	11	25	102	3	7	15
0	0	0	11	1	2	4	22	2
26	1	0	2	10	36	7	9	3
0	2	3	0	1	6	0	5	9
1	0		0	9	4	6	13	10
1	3	1	9	0	0	1	2	6
2	0	5	0	1	10	4	1	21
15	0	0	4	6	1	1	0	15
0	0	20	0	3	10	15	5	11
1	1	0	0	1	38	2	27	25
0	0	0	0	2	9	4	3	8
0	1	2	0	5	13	6	5	26
19	3	9	9	0	15	2	2	44
6	1	1	2	0	7	13	3	21
0	0	6	1	1	14	3	8	40
4	5	14	7	1	18	11	5	16
0	1	4	0	1	4	3	9	11
5	3	3	0	0	9	13	1	1
0	7	42	0	1	2	10	2	23
0	3	9	0	0	25	0	2	7
0	15	22	0	0	22	0	5	18
0	6	1	0	0	52	1	0	5
0	2	1	2	0	3	0	3	5
0	0	1	0	0	20	0	1	2
0	7	0	1	0	2	1	2	2
0	0	42	0	0	30	1	4	4
0	3	2	1	2	9	1	0	2
0	0	6	1	4	1	0	2	33
2	0	14	6	4	0	0	0	6
0	0	2	3	0	19	0	3	46
0	1	36	0	2	8	0	4	9
0	1	8	0	8	0	0	0	12
1	0	5	7	5	13	0	2	19
0	0	16	0	0	7	0	2	25
0	0	7	1	0	29	6	4	25
0	0	3	1	2	2	1	0	16
0	0	6	1	1	0	0	3	1
0	0	4	0	2	33	1	0	14
0	0	0	3	0	2	4	0	13
0	0	36	9	1	0	3	3	13
0	0	18	0	0	10	1	1	0
0	0	0	0	13	22	5	1	6
0	0	19	1	1	27	0	3	6
0	1	0	0	1	9	0	1	18
0	0	8	0	3	15	0	2	5
0	2	5	9	0	19	3	1	7
0	0	12	0	0	7	0	0	25
0	0	11	3	0	22	2	6	5
0	1	7	11	2	8	0	0	8
0	1	5	9	0	15	0	0	3
5	2	35	0	0	12	0	5	8
1	0	2	0	27	20	1	3	32
0	0	75	0	1	1	1	0	1
0	0	7	1	1	20	5	1	25
0	0	1	0	0	16	2	1	5
0	0	1	0	0	28	0	4	26
1	0	11	0	0	11	1	0	10
2	0	2	0	0	9	3	0	0
1	3	1	0	0	2	0	0	78
0	1	0	0	0	18	3	3	28
0	0	5	5	0	16	0	3	5
0	0	1	0	1	2	16	0	10
0	1	0	0	2	14	10	4	20
0	1	1	0	0	14	1	0	31
3	0	1	0	2	0	0	3	22
0	0	5	4	0	18	0	2	14
0	6	1	10	0	1	1	2	24
1	0	30	3	11	2	0	0	10
0	0	25	5	1	31	0	0	39
2	0	4	0	1	0	5	5	8
1	1	14	4	3	3	0	12	20
1	0	1	0	2	5	6	0	23
2	1	2	1	1	35	16	0	13
0	0	2	2	2	8	5	4	43
0	0	2	0	17	0	0	0	3
1	0	7	2	0	2	1	2	6
3	0	4	8	0	3	3	0	3
0	0	4	2	0	7	7	3	14
0	1	12	2	0	12	16	5	9
0	4	1	0	0	8	9	4	0
0	1	3	17	0	8	11	6	17
0	5	19	6	3	7	9	2	2
0	5	2	1	0	5	5	7	21
0	8	1	1	13	1	54	1	9
9	17	65	0	5	0	10	2	16
2	5	39	5	1	3	1	2	15
0	2	6	1	1	4	0	2	3
2	2	17	16	13	11	0	4	30
0	6	16	11	0	3	1	5	12
5	4	7	0	6	5	1	4	7
0	1	9	3	9	3	2	0	22
0	3	6	1	7	42	0	1	15
2	1	34	20	0	5	0	5	25
0	2	4	0	4	0	0	4	35
0	1	2	0	0	2	0	4	46
0	19	0	3	0	0	1	1	80
0	1	10	0	0	4	0	1	55
0	1	0	8	1	1	0	3	37
0	12	0	0	4	30	0	1	2
18	0	5	0	0		1	2	27
0	0	0	0	0		1	0	8
1	0	7	0	4		2	6	9
0	1	1	0	4		1	3	9
2	0	0	9	3		0	4	19
0	0	1	0	2		0	3	2
0	0	1	1	4		1	13	1
0	0	0	0	5		1	10	16
0	1	0	8	4		6	1	1
0	0	0	3	1		0	2	0
2	0	1		1		5	2	2
4	0	0		0		1	2	23
0	2	9		0		2	5	5
11	0	0		0		0	1	13
1	4	16		0		5	1	10
0	1	14		0		2	2	0
0	0	3		0		1	5	0
	0	14		0		0	2	18
	0	0		0		0	1	28
	1	0		0		0	5	71
	2	5		0		0	0	101
	0	24		0		3	5	27
	5	0		0		4	1	44
	0	0		0		1	7	2
	3	1		0		3	4	12
	0	0		1		5	2	4
	0	4		1		1	8	80
	0	27		0		4	3	6
	0	2		0		1	10	16
	2			0		6		7
	0			0		7		9
	0			1		6		2
	0			0		7		14
	0			2		2		11
	0			9		15		58
	1			2				14
	0			0				17
	0			0				19
	7			0				37
	0			1				41
	0			0				45
	4			3				17
	1			3				9
	2			0				11
	5			0				26
				4				3
				0				22
				1				13
				0				12
				0				25
				4				10
				1				5
				5				3
				0				9
				1				64
				1				18
				2
				0
				6
				2
				0
				0
				1
				1
				0
				2
				12

## Sheet: Extended data Fig 3g
Number of 53BP1 foci per interphase cell
D	T	D	T	D	T
0	0	1	0	5	0
0	1	0	4	0	8
2	2	1	2	1	4
0	4	0	4	0	6
0	12	0	14	1	22
0	0	2	2	2	5
2	2	2	6	1	6
0	6	1	10	2	16
0	2	3	1	2	1
0	2	0	1	0	6
0	2	0	3	0	9
3	1	3	11	2	11
1	0	1	3	0	3
0	10	0	12	0	15
0	6	2	5	2	5
0	1	0	5	0	9
3	0	2	1	2	8
0	0	1	12	1	14
0	1	0	10	0	7		Mean ± SEM, >100 interphase cells were analyzed from three independent experiments.
1	2	2	5	2	8
1	0	2	1	2	2
0	3	0	2	0	7
0	2	1	3	0	5
2	2	3	2	2	10
1	1	0	4	0	7
4	2	5	6	4	7
4	0	5	4	3	6
2	4	4	5	3	9
4	0	4	3	4	4
3	2	2	3	2	5
1	5	2	11	1	14
0	5	2	11	2	16
1	3	1	5	1	7
0	0	0	1	1	3
2	1	2	2	3	6
1	5	3	16	2	19
0	0	0	0	0	0
2	4	2	4	3	10
0	5	0	7	1	7
4	2	4	2	4	5
1	2	3	12	4	16
	1		4		3
	0		6		11
	0		2		5
	1		4		6
	2		2		7
	1		4		7
	0		0		1
	2		6		9
	0		0		0

## Sheet: Extended data Fig 3h
Number of 53BP1 foci per interphase cell
D	D	T	D	D	T
0	2	0	0	7	10
1	0	0	0	1	5
1	5	0	1	1	12
0	2	4	0	1	11
5	0	4	2	0	4
1	0	2	2	1	6
0	0	0	0	2	2
1	2	1	0	3	5
1	0	1	1	3	15
0	5	0	4	3	4
0	0	2	0	3	3
4	0	7	0	4	12
1	2	0	12	1	9
1	0	1	1	2	11
0	0	5	1	5	9
0	0	2	4	8	15
0	0	0	1	4	3
1	0	2	1	2	12
0	0	6	6	0	0
0	0	0	5	7	0
10	0	2	1	0	15
1	2	5	0	0	1
0	0	2	0	0	11
0	1	1	0	5	0		Mean ± SEM, >100 interphase cells were analyzed from three independent experiments.
2	0	10	1	2	1
4	0	4	1	1	2
0	4	5	0	3	29
4	0	0	1	4	3
0	0	1	0	1
0	1	0	0	4	2
		4		0	1
0	0	1	0		5
1	2	0	0	1	1
0	2	0	1	0	0
0	0	0	0	1	4
0	1		0	2	2
0	0	1	6	1	7
0	0	7	1	0	1
0	0	0	1	0	4
0	1	0	1	0	2
0	1	0	0	3	3
0	0	0	2	0	1
0	0	4	1	0	2
0	0	6	0	1	3
0	0	2	1	1	3
0	1	1	1	0	3
0	1	2	1	0	3
0	0	3	0	0	8
0	0	3	0	0	9
0	0	0	0	0	3
3	0	1	0	0	11
0	1	3	0	0	3
1	0	2	0	1	2
0	3	2	0	2	2
1	0	1	0	0	10
0	1	2	0	0	6
2	2	5	0	0	9
0	1	7	2	1	0
0	0	13	2	1	4
1	1	6	0	0	28
1	1	3	2	0	0
		1		0	4
2	0	3	0		3
0	1		0	0	5
0	1	0	0	2
0	1	2	0	0	0
1	0	3	0	1	0
0	0	9	1	0	0
0	2	0	0	0	0
0	1	0	1	0	2
0	0	0	0	0	10
0	0	1	0	3	6
1	1	1	0	1	8
0	0	2	2	2	1
0	1	3	0	0	1
0	0	0	0	0	1
0	1	2	0	0	1
0	0	1	1	6	1
0	0	5	0	5	8
2	1	6	0	2	5
2	1	3	0	0	3
0	0	5	1	1	5
0	3	8	1	1	1
0	2	0	0	0	7
0	1	7	1	2	1
0	0	1	0	0	2
0	1	26	1	0	3
0	0	0	0	0	1
0	1	0	1	5	7
1	2	3	0	0	1
2	1	0	0
0	0	2	0
	6

## Sheet: Extended data Fig 3j
	Percentage of cells
	Asynchronous				Palb 1µM No Release				Palb 1µM Release
G1	71.3	70	68.6	64.8	94.5	94.4	94.5	93.7	26	25.3	45.6	44.1
S	12.4	12.8	16.5	18.1	1.8	1.72	0.97	1.46	50.5	50.5	47	47.2
G2/M	15.6	16.5	12.5	15.1	2.88	3.09	2.71	3.05	23.3	24.1	5.76	7.01
					Mean ± SEM, >30 000 cells were analyzed from three independent experiments.

## Sheet: Extended data Fig 3l and m
MS																		CF
Number of ɣH2AX per interphase cell																		Number of ɣH2AX per interphase cell
D	D	T	D	D	T	D	D	T										D	D	T	D	D	T	D	D	T
0	0	0	0	13	20	0	0	8										0	1	0	0	0	2	0	0	22
0	0	5	0	2	30	8	0	7										0	1	0	0	0	21	8	1	1
0	0	0	7	2	0	0	0	11										0	1	0	7	0	13	0	0	19
1	0	2	0	10	2	1	11	12										1	3	1	0	0	17	1	0	12
2	0	2	8	8	0	2	20	26										2	1	0	8	0	10	2	0	18
0	0	3	0	1	29	0	0	18										0	0	0	0	0	25	0	0	12
0	0	10	0	7	3	0	0	0										0	0	0	0	0	32	0	0	13
0	0	0	0	0	12	0	0	16										0	1	0	0	0	16	0	0	33
0	0	0	0	8	11	3	0	1										0	0	1	0	0	18	3	0	65
0	0	4	14	3	9	3	0	11										0	0	0	14	0	54	3	0	2
0	0	0	0	4	12	1	0	22										0	4	3	0	0	16	1	6	28
2	0	0	28	0	0	0	0	6										2	0	3	28	0	16	0	1	1
0	0	0	2	3	35	2	19	22										0	0	0	2	0	42	2	0	3
0	0	0	2	2	1	17	1	14										0	0	0	2	0	0	17	3	5
1	0	0	9	10	181	0	0	18										1	0	0	9	0	0	0	0	10
1	0	4	4	0	27	0	0	2										1	0	1	4	0	0	0	0	7
0	0	0	1	0	0	0	6	8										0	0	0	1	0	5	0	0	4
0	0		1	2	70	10	0	5		Mean ± SEM, >100 interphase cells were analyzed from three independent experiments.								0	0	0	1	0	0	10	0	3
2	0	3	1	20	25	0	0	1										2	0	1	1	0	1	0	0	8
1	0	2	9	5	4	0	1	8										1	0	1	9	1	26	0	0	6
5	3	1	0	6	37	0	0	34										5	0	1	0	0	13	0	0	30
0	0	0	0	1	2	0	0	4										0	0	1	0	0	101	0	0	14
0	0	0	0	2	15	1	0	29										0	0	1	0	0	20	1	0	16
1	0	7	0	1	14	1	0	14										1	0	2	0	0	0	1	0	6
0	3	0	0	6	36	0	0	10										0	0	1	0	0	1	0	0	0
0	1	11	1	9	10	1	0	1										0	0	0	1	0	8	1	0	9
0	0	0	0	0	14	0	5	10										0	0	1	0	0	0	0	0	51
6	1		1	0	28	8	0	10										6	2	1	1	0	10	8	0	0
2	0	7	3	0	4	0	0	39										2	1	2	3	0	8	0	0	0
1	0		0	3		0	0	15										1	0	0	0	0	4	0	0	18
		0		1	5	11		7											0	0		0	36	11	0	30
0	0	3	3	0	9		5											0	1	1	3	0	10		0	24
0	1	3	0	0	7	0	0	22										0	0	0	0	0	31	0	0	11
0	0	0	0	0	28	0	6	8										0	0	0	0	0	9	0	0	25
0	0	0	0	0	16	0	0	4										0	0	1	0	0	5	0	0	9
0	0	3	0	1	17	3	0	0										0	0	1	0	0	5	3	0	44
0	1	16	3		12	0	0	22										0	1	1	3	0	24	0	0	18
0	0	3	0	1	32	0	2	0										0	0	0	0	6	6	0	5	26
0	0	15	5	0	17	0	0	0										0	0	1	5	4	14	0	2	29
1	0	0	0	0	0	6	1	27										1	1	1	0	10	6	6	0	31
0	0	1	0	0	0	0	0	20										0	0	0	0	22	18	0	2	56
0	0	2	28	0	20	0	6	101										0	0	0	28	1	0	0	2	38
0	0	1	11	4	46	0	0	2										0	0	0	11	8	19	0	0	1
2	0	17	0	3	25	7	2	74										2	0	0	0	15	17	7	0	88
1	0	0	1	1	12	1	0	8										1	0	0	1	0	9	1	0	1
3	0	8	3	1	30	6	0	0										3	0	1	3	5	13	6	0	32
1	0	2	0	0	10	1	0	0										1	0	2	0	4	0	1	0	43
0	1		2	0	3	0	4	6										0	0	0	2	9	0	0	3	75
0	0		0	0	3	1	11	22										0	0	3	0	0	0	1	0	40
0	0		2	11	1	0	0	39										0	0	1	2	0	11	0	0	47
0	1		2	7	0	0	0	19										0	0	14	2	0	17	0	1	2
1	0		7	2	19	4	0	9										1	0	0	7	0	7	4	0	87
2	0		1	0	3	0	0	57										2	0	11	1	2	9	0	0	48
0	0		1	3	0	0	1	15										0	0	2	1	0	34	0	0	0
0	1		13	0	24	0	4	14										0	0	6	13	0	57	0	0	6
1	0		11	0	4	1	0	5										1	0	2	11	0	31	1	0	29
0	0		3	15	10	14	42	37										0	0	21	3	0	5	14	1	51
0	0		9	0	21	0	0	11										0	0	3	9	0	32	0	0	1
1	0		8	4	10	0	0	5										1	0	6	8	8	15	0	0	9
0	0		0	4	11	2	4	16										0	0	5	0	0	9	2	0	1
0			0	3	9	2	15	6										0	0	28	0	0	23	2	0	4
	0		0	1	10	0	1	19											0	12	0	5	10	0	0	10
0	0			0	38	0	7	176										0	0	16		0	10	0	4	9
0	0		0	0	10	2	0	8										0	0	33	0	0	22	2	0	15
0	0		0	0	21	0	1	20										0	4	19	0	0	79	0	10	9
0	0		0	1	0	0	0	0										0	0	13	0	0	15	0	4	62
2	1		1	0		0	0	0										2	0	2	1	0	21	0	16	10
0	0		7	1	0	0	0	1										0	0	3	7	20	18	0	0	1
0	0		1	0	2	0	0	8										0	0	3	1	20	17	0	4	73
0	0		3	0	14	1	6	65										0	0	1	3	5	9	1	0	29
0	1		0	1	12	3	0	2										0	0	1	0	5	6	3	1	22
3	0		0		4	4	6	24										3	0	0	0	0	13	4	0	10
4	1		9	0	11	6	0	0										4	0	2	9	0	28	6	0	29
0	0		4	1	12	0	0	0										0	0	0	4	5	39	0	8	14
0	0		6	0	23	22	0	29										0	0	28	6	0	0	22	0	21
0	0		0	1	8	0	19	32										0	0	3	0	0	0	0	0	0
0	0		9	0	21	2	0	18										0	1	3	9	0	1	2	0	6
0	0		0	0	0	0	0	46										0	0	0	0	0	0	0	0	2
0	0		2	0	13	1	6	4										0	0		2	0	0	1	0	16
0			9	0	15	11	1	12										0	0	5	9	0	113	11	0	3
0			21	0	8	0	14	0										0	0	0	21	9	2	0	30	27
0			1	0	11	4	3											0	0	0	1	0	11	4	6	36
0			3	8	12	0	0											0	2	0	3	0	17	0	0
0			0	4	8	0	0											0	1	0	0	0	0	0	32
0			0	0	10	5	6											0	1	3	0	0	7	5	0
2			3	3	36	0	8											2	0	0	3	0	9	0	12
0			2	0	14	16	0											0	0	2	2	0	34	16	0
0			3	0	29	0	0											0	0	0	3	0		0	16
0			3	0	10	4	0											0	1	3	3	0		4	18
0			2	0	94	0	0											0	1	4	2	0		0	0
0			0	0	16	0	5											0	0	0	0	48		0	0
				1	38	13	0												0	2		59		13	1
					57	2	0												5	1		2		2	0
					0	4	0												0	2		0		4	0
					0	4	2												0	1		33		4	0
					0	0	24												1	2		0		0	1
					0	6	2												0	0		0		6	6
					5	10	0												0	3		3		10	0
					79	7	4												1					7	17
					19	6	0												0					6	0
					62	0	2												0					0	1
					0	5	0												1					5	0
					20	0	0												0					0	0
					0	1	0												1					1	0
					17	0	1												1					0	3
						0	8												0					0	3
						1	0												1					1	1
						3	4												0					3	8
						7	0												0					7	0
						5	0												2					5	0
						0	0												0					0	0
						0	0												2					0	15
						5	1												0					5	1
						0	1												0					0	8
						1	0												0					1	0
						0	9												0					0	8
						0	0												0					0	0
						18	0												0					18	2
						1	0												1					1	6
						0	0												6					0	3
						2	6												1					2	11
						0													1					0	1
						0													0					0	0
						0													0					0
						0													0					0
						0													1					0
																			2
																			0
																			0
																			0

## Sheet: Extended data Fig 3n
Number of ɣH2AX per interphase cell
D	D	T	D	D	T
0	1	15	0	0	20
0	2	0	0	0	0
0	0	0	0	0	0
0	2	1	0	0	34
0	2	1	0	0	49
0	1	1	0	2	0
0	0	0	0	0	0
0	0	1	0	0	0
0	0	0	0	0	8
0	2	2	0	3	103
0	0	1	0	0	4
0	1	19	0	1	2
15	1	4	0	0	0
0	2	4	0	0	1
0	0	2	0	0	72
0	0	1	0	0	88
0	0	1	0	0	1
0	1	1	0	0	107			Mean ± SEM, >100 interphase cells were analyzed from three independent experiments.
0	0	1	12	0	6
19	1	0	4	0	2
0	1	1	0	0	0
0	0	0	13	4	42
0	4	0	1	0	0
0	1	1	7	0	0
0	1	2	0	0	35
0	3	0	0	4	22
1	0	2	0	0	64
0	0	1	21	0	0
0	2	6	0	0	0
4	2	1	6	0	0
0	5	1	0	0	0
3	1	0	0	4	57
0	2	1	0	0	19
0	1	0	0	0	6
0	2	1	0	0	0
0	0	1	0	0	0
0	0	1	9	2	0
0	0	4	0	0	0
0	1	0	18	0	0
0	0	0	0	0	25
0	0	0	0	0	41
0	0	0	0	0	0
0	0	0	0	2	82
0	1	0	0	0	0
3	0	1	0	0	0
0	0	0	0	5	6
0	0	0	0	0	5
0	0	18	0	0	50
0	0	3	0	5	0
0	0	0	0	12	0
0	1	0	0	0	0
4	1	0	0	19	0
0	1	0	0	8	1
4	3	0	0	0	0
0	3	0	0	0	3
0	3	0	0	0	5
0	1	1	0	0	26
1	1	0	0	0	2
0	3	0	0	0	0
0	0	0	0	0	47
0	1	0	0	0	0
1	0	44	1	0	1
0	0	0	0	0	0
0	0	4	0	0	0
0	1	0	0	0	3
0	7	0	0	0	0
0	0	0	0	0	0
5	1	0	0	0	1
0	2	0	0	0	23
1	0	0	0	0	2
1	2	0	1	1	35
0	2	0	0	0	291
0	1	0	0	4	0
0	2	5	0	0	1
0	0	0	0	0	1
1	1	4	0	0	1
0	0	0	0	0	2
1	0	0	0	0	3
0	0	0	1	0	3
0	1	0	0	0	1
0	1	0	0	0	4
0	1	0	23	0	0
1	1	0	0	2	0
0	0	0	0	1	11
0	0	0	0	0	4
0	0	9	0	0	2
0	3	1	0	0	0
3	6	0	0	0	9
1	0	2	1	0	9
1	2	0	1	2	5
1	0	0	0	15	0
0	2	0	0	0	4
1	0	0	0	0	1
0	1	0	0	1	2
0	2	0	0	0	8
0	0	0	1	0	24
0	1	0	19	1	0
2	3	5	0	0	1
1	1	2	3	0	4
0	3	1	0	0	10
0	0	0	0	0
0	1	0	0	0
0	0	0	0	0
0	1	0	0	0
0	0	0	0	0
0	2	1	0	0
	0	0	0	0
	1	0	0	0
	1	11	0	0
	2	2	0	1
	0	3	0	1
	0	2	0	0
	0	1	0	1
	0	1	0	2
	0	0	2	0
	0	1	0	3
	2	0	0	3
	2	0	0	0
	0	0	0	1
	0	2	0	1
	0	0	0	0
	0	3	0	0
	0	35	0	0
	0	4	0	0
	0	2	0	0
	0	8	0	0
	0			0
	0			6
	0			1
	0			2
	3			1
	0			0
	0			1
	0			3
	0			0
	0			0
	0			2
	0			0
	0			0
	0			1
	0			0
	0			2
	0			0
	0			0
	0			0
	0			1
	0			1
	0			0
	0			0
	0			0
	0			1
				2
				1

## Sheet: Extended data Fig 3o
Number of ɣH2AX per interphase cell
D	D	T	D	D	T
1	0	12	3	0	21
0	0	4	15	4	23
0	0	26	10	0	19
0	0	0	7	0	19
0	0	0	0	0	20
0	1	0	5	0	23
0	0	0	0	1	9
0	0	3	0	1	19
0	0	1	2	0	2
0	0	0	0	0	19
0	0	0	17	0	6
0	0	6	0	0	9
0	0	1	28	9	2
0	0	17	3	0	6
5	1	3	6	0	10
0	0	3	0	0	2
0	0	8	9	0	8				Mean ± SEM, >100 interphase cells were analyzed from three independent experiments.
0	0	2	0	0	6
0	0	0	0	0	17
0	0	0	8	0	13
0	0	0	12	0	20
0	0	0	0	0	36
0	0	1	9	0	20
0	0	5	0	1	1
4	0	14	0	0	19
0	0	6	6	1	6
0	0	4	0	3	8
0	0	5	6	4	16
0	0	4	0	0	45
0	0	16	4	3	13
0	0	27	0	2	21
0	0	12	14	9	1
0	2	4	1	12	11
4	0	13	22	13	15
0	0	12	0	25	5
0	0	18	16	23	12
0	7	7	0	11	3
0	1	31	0	15	4
0	3	0	8	12	7
0	0	0	0	20	11
1	0	0	23	9	2
0	0	0	0	18	3
9	0	0	0	18	9
1	2	0	4	22	14
0	0	5	0	7	18
8	0	0	0	14	3
0	0	6	0	4	14
0	1	8	7	9	14
4	0	1	0	4	9
3	0	0	0	23	11
0	0	8	0	1	6
5	0	0	0	1	19
0	0	10	3	0	2
0	0	10	0	1	15
0	1	13	0	0	11
1	1	6	8	0	6
0	0	15	2	2	25
0	0	12	11	4	8
0	0	2	0	0	40
0	0	5	1	1	7
0	0	12	12	24	27
0	0	24	0	3	30
0	0	1	1	0	1
0	0	0	0	0	17
0	0	0	0	8	29
0	0	0	12	0	5
0	2	0	9	6	29
0	0	0	1	0	5
0	0	0	6	0	3
0	0	3	7	12	0
0	0	0	21	16	5
0	0	0	0	5	0
7	0	5	0	1	1
1	3	0	2	0	15
0	0	10	0	8	3
0	0	0	0	0	8
0	0	4	5	8	0
3	0	3	0	14	4
0	2	12	1	0	2
0	0	6	16	0	0
0	0	6	0	0	5
0	0	1	0	0	0
5	1	8	0	7	2
0	0	4	18	3	22
0	6	15	0	4	1
0	3	4	5	3	1
0	0	1	9	7	4
0	0	0	1	4	3
0	0	0	18	0	4
0	0	0	0	7	0
0	0	13	1	9	6
0	0	0	13	6	3
0	0	0	4	3	2
0	2	0	16	20	5
0	0	0	0	0	12
0	2	0	0	13	13
0	2	0	8	3	7
0	0	0	20	3	10
0	0	2	20	8	11
0	0	2	0	1	9
0	0	4	0	1	13
0	0	2	2	6	25
0	0	7	0	1	17
0	0	1	7	0	13
0	0	18	12	0	0
0	0		10	7	3
0	7		0	4	22
2	0		0	0	16
1	0		0	3	26
0	0		2	4	35
2	0		0	0	3
4	0		1	5	18
0	0		0	0	0
4	0		26	2	16
5	1		0	5	18
5	0		0	3	23
	0		0	1	12
	1		0	6	31
	0				17
	0				30
	0				22
	0				13
	0				43
	7				32
	0				29
					24

## Sheet: Extended data Fig 3q
% of replication sites colocalizing with ɣH2AX
D	T
2	42
7	17
26	15
2	13
2	68
2	16
28	60
32	40
16	7
14	51
21	27
1	22
1	43
7	83
13	21
15	13
7	35
2	18		Mean ± SEM, >50 interphase cells were analyzed from three independent experiments.
16	25
2	53
4	41
5	57
7	18
5	12
17	17
5	17
3	20
13	75
12	19
3	16
4	14
12	31
1	55
14	26
1	57
7	16
1	42
1	40
4	49
7	16
2	64
3	15
11	24
4	28
1	32
3	15
5	8
4	5
7	37
6	14
