# Supplementary material for: Genetic instability from a single S phase after whole-genome duplication
Source: Nature. 2022 Mar 30;604(7904):146–51. doi: 10.1038/s41586-022-04578-4 (PMC8986533; doi:10.1038/s41586-022-04578-4)
Supplement: Supplementary file 17 — Source Data Extended Data Fig. 4 [file 41586_2022_4578_MOESM17_ESM.xlsx]

## Sheet: Extended data Fig 4b
Number of XRCC1 foci per interphase cell
D	D	T	D	D	T
0	1	3	2	2	3
1	0	2	2	1	2
1	1	2	1	4	3
1	0	2	3	0	3
1	4	0	3	0	3
0	3	2	2	2	3
0	1	4	1	2	3
2	1	2	3	2	3
1	2	1	2	4	1
0	0	0	2	1	2
1	3	1	2	3	1
0	2	1	3	2	2
1	4	2	2	3	2
0	2	2	4	3	2
1	1	1	4	2	2
0	2	1	2	4	3
1	2	4	2	5	2
2	3	3	2	2	2
1	2	2	3	2	1			Mean ± SEM, >100 interphase cells were analyzed from three independent experiments.
1	2	0	2	2	3
1	2	1	3	3	2
1	2	2	2	2	3
0	1	0	1	4	1
0	2	1	0	3	3
1	1	1	1	0	3
1	5	0	2	2	3
0	2	0	2	2	3
2	0	1	1	1	2
0	1	0	1	1	3
0	1	0	1	0	3
1	2	1	1	2	3
2	4	1	0	0	4
3	1	2	3	2	2
1	3	1	1	4	6
1	1	1	2	4	3
2	1	2	3	4	2
1	2	0	3	0	2
0	3	3	1	2	2
3	0	1	2	2	2
1	1	2	2	1	0
1	1	2	0	4	0
1	2	2	3	3	1
0	2	3	3	3	2
1	0	1	1	2	0
1	1	2	1	4	3
0	0	3	0	2	5
2	0	2	1	3	0
0	1	3	0	2	2
1	1	3	0	5	3
2	2	3	0	3	4
0	2	1	0	3	4
0	0	2	3	4	0
2	2	2	3	2	3
2	2	3	3	0	1
1	3	2	2	2	2
1	0	1	3	1	0
1	1	2	2	2	2
1	0	1	3	4	2
0	0	1	4	3	3
2	1	1	3	3	2
0	0	4	4	2	0
1	0	2	2	3	2
2	0	2	1	2	0
1	0	1	3	2	3
0	0	2	3	3	1
2	0	2	4	3	0
3	1	1	3	2	5
1	0	2	1	2	5
4	0	3	4	3	0
2	0	3	5	4	0
2	0	2	1	4	3
2	0	4	3	2	0
1	1	3	1	2	1
2	1	1	3	3	1
1	0	2	4	4	3
2	1	4	3	4	0
2	0	2	3	3	0
1	1	2	3	3	3
3	1	2	3	3	2
3	0	2	2	3	3
0	0	3	3	4	0
3	0	1	3	1	1
2	0	0	3	0	1
3	0	2	3	2	4
2	1	1	3	0	3
2	1	2	5	0	0
1	1	0	2	2	0
2	0	3	4	0	0
1	1	0	2	1	3
1	1	1	3	3	0
0	0	1	3	2	2
1	3	1	2	2	2
1	2	0	2	3	2
1	1	1	2	2	3
1	2	0	3	2	3
0	0	2	3	2	3
1	2	0	4	3	3
2	2	2	3	0	5
3	2	2	3	1	4
1	2	0	4	0	4
3	1	0	2	0	2
2	1	0	3	2	3
1	1	1	0	0	1
1	2	3	2	3	1
1	2	1	3	2	2
2	2	0	4	1	2
1	2	1		0
3	2	1		0
1	2	2		2
3	1	2		2
4	0	0		3
1	2	1		0
1	3	1		0
2	1	0		0
0	0	1		2
1	0	2		3
2	1	0		3
1	2	0		3
2	4	1		2
3	0	0		3
3	3	1		2
	3	0		3
	2	1
	1	0
	1	2
	1	0
	2
	2
	1
	2
	1
	2
	0
	0
	1
	0
	0
	0
	1
	2
	1
	1
	2
	0
	1
	1
	0
	0
	1
	1
	2
	2
	1
	2
	1
	3

## Sheet: Extended data Fig 4d
Number of KU80 foci per interphase cell
D	D	T	D	D	T
1	1	1	0	0	1
0	0	1	0	1	3
1	0	2	0	0	0
0	1	1	0	0	0
0	1	1	0	2	0
2	1	0	0	1	0
6	1	1	0	1	0
3	1	1	0	0	3
0	1	1	0	2	0
1	0	1	0	1	0
0	0	10	0	0	4
0	1	3	0	0	0
2	1	6	0	0	0
1	0	3	1	0	0
0	0	4	0	1	0
0	1	4	0	1	1
0	1	2	0	0	0
3	0	8	0	0	0
0	0	1	0	0	8		Mean ± SEM, >100 interphase cells were analyzed from three independent experiments.
2	1	2	0	0	0
0	1	4	0	0	0
4	1	14	0	0	3
0	1	1	0	0	0
2	1	5	0	0	4
0	1	5	0	0	0
3	1	5	0	0	0
6	1	9	0	0	0
2	0	3	0	0	1
0	0	2	0	0	3
1	1	10	0	0	5
3	1	2	0	0	0
2	0	0	0	0	0
1	9	2	0	0	1
8	0	0	0	1	2
0	3	4	0	0	1
5	0	7	0	0	0
2	0	16	0	0	0
3	0	2	0	0	6
0	0	2	0	0	0
3	0	1	0	0	0
3	0	0	1	0	0
6	4	0	0	1	2
0	0	4	3	0	0
7	2	0	1	0	1
2	0	0	1	0	0
1	1	1	0	0	0
10	2	0	0	0	0
6	5	4	1	0	0
0	0	0	0	0	0
12	2	1	0	0	0
2	0	0	1	0	0
2	0	0	3	1	0
2	3	0	1	0	0
19	1	0	0	0	0
3	0	0	0	2	0
8	0	0	3	0	0
0	3	0	1	0	0
0	2	0	2	4	2
2	1	0	1	0	4
2	2	1	2	0	0
2	4	0	2	0	0
1	0	0	2	1	0
1	3	0	0	2	0
1	3	2	1	0	2
1	0	0	0	0	0
0	1	0	3	3	9
0	7	0	2	1	4
1	0	0	0	0	5
2	3	0	3	0	6
0	0	0	0	0	1
0	1	0	0	1	0
4	2	0	0	0	4
0	7	0	0	4	3
0	3	0	2	0	3
1	3	0	1	1	7
2	2	0	1	0	0
0	5	0	0	0	7
3	0	0	0	0	6
5	0	0	0	2	6
0	11	0	0	1	0
1	6	6	0	3	0
8	2	2	0	0	0
1	1	4	0	0	0
4	3	2	0	0	0
1	0	1	0	1	0
3	4	0	0	1	0
2	1	0	0	2	0
3	1	1	2	1	1
1	6	1	0	1	2
0	1	3	0	1	1
5	7	5	3	2	0
1	6	3	2	0	0
4	0	0	2	0	6
0	1	1	2	0	0
4	0	2	2	0	0
3	0	0	2	0	0
2	5	10	2	4	2
2	3	0	3	0	0
3	1	0	1	1	0
1	6	1	3	0	0
1	11	2	5	1	1
4	0		0	0	0
0	1		1	0	0
0	0		2	7	0
1	0		1	2	1
0	1		3	6	0
0	0		2	0
0	4		2	0
3	7		2	0
			1	0
			0	0
			1	0
			1	0
			3	0
			0	0
			0	0
			0	4
			0	0
			0	5
			0	2
				4
				2
				0

## Sheet: Extended data Fig 4f and g
4f							4g
Number of RAD51 foci per interphase cell							% of ɣH2AX colocalizing with RAD51
D	D	T	D	D	T		D	D	T	D	D	T
0	0	0	0	0	20		3	0	0	0	1	20
1	0	4	4	2	32		0	1	3	0	0	22
1	1	0	0	0	7		0	15	0	1	0	14
0	0	0	0	12	24		0	0	4	13	1	19
0	0	0	0	0	22		4	0	0	16	9	24
1	0	0	0	0	24		0	1	0	0	0	6
0	0	0	5	0	19		0	0	0	0	0	10
1	0	8	0	9	12		0	9	0	0	8	8
0	1	0	0	0	19		0	4	1	34	0	14
0	1	0	7	0	19		0	13	5	20	0	24
0	0	0	0	2	11		1	1	0	0	0	14
0	0	2	0	0	3		1	1	1	0	0	3
0	1	0	0	15	2		0	0	0	0	0	10
0	0	0	0	0	32		0	2	0	0	0	27
0	0	0	0	0	15		0	0	7	16	3	0
0	0	1	14	1	0		0	0	8	0	0	12
0	1	1	0	1	1		0	3	0	0	0	15
1	0	1	0	1	19		0	0	1	0	17	23
0	0	0	9	0	16		6	2	4	0	10	17
1	0	13	13	0	26		4	0	11	3	2	20		Mean ± SEM, >100 interphase cells were analyzed from three independent experiments.							Mean ± SEM, >50 interphase cells were analyzed from three independent experiments.
1	1	0	0	0	8		0	15	1	0	0	8
0	0	2	5	8	16		0	0	4	0	0	14
2	0	0	0	0	0		0	0	4	0	0	13
0	10	0	0	0	19		0	0	3	0	0	14
0	0	1	12	0	9		0	3	6	0	0	4
0	6	0	9	2	13		0	3	0	0	0	15
0	0	0	3	1	29		2	4	2	1	0	6
1	0	0	0	9	10		2	6	10	0	0	14
0	0	0	0	14	7		9	1	37	0	0	14
0	1	0		0	21		0	1	8	1	17	5
0	0	0	0	0	0		0	1	1	0	11	20
0	2	0	0	0	6		7	0	4	23	0	17
1	0	1	1	0	4		3	0	0	1	0	22
1	0	0	0	0	1		0	0	2	0	3	18
1	1	0	10	0	0		2	0	7	0	1	7
0	0	13	0	0	12		0	0	7	0	0	17
0	0	0	11	0	9		0	0	4	4	0	25
0	0	0	0	0	2		0	0	3	6	1	0
0	7	0	0	0	19		0	0	3	0	0	33
1	0	0	3	2	6		4	3	2	0	6	14
0	0	0	0	0	8		0	1	6		2	8
0	0	0	0	0	4		2	0	8		1	16
1	1		0	1	9		0	0	0		1	15
0	2	0	0	0	3		0	0	8		0	15
1	2	1	1	0	7		0	5	4		0	15
0	0	1	1	2	10		3	4	21		28	12
0	1	1	14	0	1		0	0			0	28
1	0	1	0	0	0		4	6			1	6
0	1	0	0		8		24	0			0	2
0	0	0	0	6			0	0			0	6
	0	0	0	3	13
0	0	0	0	0	1
0	0	0	0	8	3
1	0	1	2	12	24
0	0	1	0	0	4
0	0	0		7	25
0	0	0	4	2	16
0	0	0	11	0	10
0	0	1	2	8	0
2	1	1	3	1	8
0		0	0	0	13
0	0	1	2	0	23
0	1	0	0	12	2
0	0	11	0	0	11
3	1	0	5	0	1
1	1	0	3	0	12
0	0	2	0	0	3
1	1	0	0	0	5
0	0	0	3	0	0
0	0	0	1	12	5
1	0	0	0	3	0
0	0	0	8	0	0
1	1	0	0	5	4
1	1	0	5	0	5
1	0	1	5	0	4
0	0	0	1	3	7
0	1	0	0	3	6
1	0	1	0	0	2
0	1	3	0	0	4
0	1	0	2	0	8
0	0	0	0	0	1
0	0	0	5	0	4
1	0	0	21	0	5
1	2	0	7	5	4
0	0	0	4	0	0
1	0	0	2	4	2
0	1	1	1	0	10
0	0	0	4	2	10
0	1	5	7	0	12
1	0	1	3	0	4
1	0	0	0	0	10
0	0	0	0	2	4
1	0	20	5	3	2
0	0	0	0	0	0
1	0	1	5	0	0
0	0	0	4	0	0
0	0	4	0	2	0
1	0	0	3	0	0
0	0	0	0	4	0
0	0	0	0	6	0
0	0	1	2	0	4
0	0	0	3	2	0
0	0	0	5	2
0	0		0	2
0	0		0	1
0	0		0	1
1	0		10	0
1	0		1	0
0	0		6	0
0	0		0
1			9
0			3
0			0
			0
0			4
0			0
0			0
1			5
0			0
0			1
0			4
0			1
1			0
0			0
0			2
0			4
0			3
1			1
1			0
0			0
1			0
0			0
1			1
1			1
0			0
0			0
1			3
0			2
1			0
0
1
0
1
0
0

## Sheet: Extended data Fig 4i and j
4i							4j
Number of FANCD2 foci per interphase cell							% of ɣH2AX colocalizing with FANCD2
D	D	T	D	D	T		D	D	T	D	D	T
1		1	5	0	5		4	1	0	18	31	12
0	0	1	11	1	15		0	1	0	19	52	20
1	0	0	2	0	18		0	0	0	40	69	0
0	0	0	3	0	24		0	0	6	0	32	91
0	0	1	0	0	13		0	0	9	0	24	22
1	0	0	3	0	7		0	1	6	0	0	28
0	0	0	0	0	10		2	0	13	27	0	29
0	0	0	0	3	10		1	1	2	29	0	34
0	0	0	5	3	4		0	0	0	0	24	26
0	0	0	3	11	8		1	0	7	0	1	30
0	0	1	0	0	22		0	0	0	0	5	24
0	0	1	0	4	8		2	0	0	0	11	17
1	0	0	3	7	8		4	0	0	32	0	32
1	0	0	1	3	0		0	0	8	52	8	0
0	0		0	15	18		2	0	0	0	0	39
0	0	10	9	9	13		0	1	0	0	66	87
0	1		0	3	1		0	0	0	35	0	78
0	0	0	5	21	1		0	2	0	0	18	43
0	0	0	5	0	10		3	5	0	40	0	26
0	0	8	1	0	11		7	2	1	0	0	14
0	0	1	0	3	16		3	2	0	68	0	68		Mean ± SEM, >80 interphase cells were analyzed from three independent experiments.							Mean ± SEM, >50 interphase cells were analyzed from three independent experiments.
0	0	0	0	0	0		1	2	3	40	0	40
0	0	4	0	0	20		0	0	0	0	0	47
0	1		2	6			4	13	0	42	0	66
0	0	2	0	0	6		1	3	0	0	0	42
0	0	3	5	0	13		2	0	0	0	0	4
0	0	2	21	0	13		0	1	14	0	27	36
0	0	25	8	4	0		1	0	14	0	0	35
0	0	1	4	5	5		6	0	3	1	2	18
1	0	2	2	0	3		1	13	0	0	53	37
0	0	2	1	0	8		1	0	0	3	3	51
0	0	0		0	1		1	0	5	43		56
1	0	2	8	0	0		0	5	2	0	0	37
0	0	1	2	0	8		1	0	10	0	3	51
1	0	2	6	0	3		3	0	0	36	0	18
0	0	0	5	0	5		0	0	2	0	48	78
0	0	0	0	0	3		1	0	1	53	11	51
1	0	0	5	0	0		0	0	0	1	51	14
0	0	3	0	0	5		5	0	0	22	0	32
0	0	0	0	0	0		1	0	5	7	73	87
0	0	0	4	0	4		1	0	20	2	55	70
1	0	0	3	0	4		2	1		22	83	31
0		1	5	0	7		5	4		8	0	62
0	0	4	0	11	6		0	0		35	75	68
0	1	1	0	0	2		1	0		0	0	40
0	0	0	0	14	4			0		37	58	41
2	0	2	16	0	3			0		3	0	37
0	0	0	1	0	8			1		0	0
0	0	0	9	0	7			0		0	0
0	0	0	0	9	1			0		22	0
0	0	0	11	0	4
1	2	0	5	2	5
0	0	0	0	7	4
1	0	0	5	7	0
1	0	0	0	0	2
0	1	0	0	0	10
0	0		6	0	12
0	1	2	0	0	4
0	0	2	1	0	10
1	0	0	8	12	4
	0	2	2	0	1
0	19	3	0	0	4
0	0	0	0	9	1
0	3	0	5	0	5
0	0	0	5	0	16
0	0	0	6	0	3
0	0	1	2	0	0
0	0	1	0		8
0	0	0	0	4	7
0	0	1	0	2	1
0	0	0	0	0	7
0	1	0	4	4	5
0	0	0	2	7	8
0	0	0	1	0	5
0	3	1	0	2	4
0	0	0	5	0	0
0	0	1	5	3	7
0	0	1	0	1	7
0	0	1		3	8
0	0	2		9	8
0	0			0	22
0	0			0	0
0	0			6	8
0	0			0	12
0	0			0	5
0				0	7
0				0	1
0				0	10
0				0	15
0				0	10
0				9	10
0				3	6
0				0	8
0				3	4
0				0	0
0				1	4
0				0	4
0				1	1
1				1	0
0				0	12
0				4	4
0				0	11
0				4	10
0				6	8
0				1	0
0				0	1
0				0	7
0				0	0
0				7
0
0
0
0
0
0
0
0
0
0
0
0
0
0
0

## Sheet: Extended data Fig 4k
Number of RPA foci per interphase cell
D	D	T	D	D	T
0	0	0	0	0	16
0	0	1	0	0	6
0	0	0	1	3	12
0	0	0	1	0	0
0	0	0	1	8	0
0	0	0	0	39	3
0	0	0	1	1	1
0	0	0	0	17	2
0	0	0	14	0	18
0	0	1	0	7	1
0	0	6	4	0	5
0	0	0	2	4	9
0	0	0	10	15	0
0	0	0	1	8	3
0	0	0	0	2	0
0	0	0	1	15	0
0	0	0	0	4	7
0	0	3	1	18	0
0	2	21	0	9	0			Mean ± SEM, >100 interphase cells were analyzed from three independent experiments.
0	0	1	0	29	17
0	0	6	2	19	30
0	0	2	10	30	0
0	0	1	2	0	0
0	0	0	10	0	10
0	1	0	3	0	24
0	1	0	0	0	1
0	0	0	0	0	4
0	0	0	0	1	0
1	0	0	2	0	30
0	0	1	0	0	21
0	0	0	0	0	0
0	0	0	1	0	0
2	1	0	2	0	0
0	0	0	1	0	3
0	0	0	0	0	4
0	0	0	0	0	15
0	0	2	20	11	14
0	0	0	0	0	0
0	0	0	1	1	46
0	0	2	1	0	0
0	1	0	0	0	19
0	6	0	0	16	24
1	0	0	0	0	29
0	0	0	2	0	0
0	0	0	0	0	28
0	0	1	1	0	8
0	1	0	4	1	9
0	0	0	2	0	1
0	1	2	0	0	1
0	0	0	0	0	16
0	2	0	1	0	11
0	2	0	2	0	26
0	0	0	16	0	0
0	0	0	8	0	1
0	0	0	1	0	0
0	0	0	0	0	19
0	1	0	2	0	1
0	0	0	6	0	7
0	0	0	3	0	23
0	1	0	0	0	2
0	0	0	11	1	0
0	1	0	2	0	0
0	1	0	2	0	25
0	0	0	2	0	27
0	0	0	13	2	40
0	0	0	31	0	2
0	0	0	2	0	0
0	0	2	0	15	26
0	0	0	2	1	6
8	0	0	1	0	3
0	0	0	0	18	4
0	0	0	2	32	25
0	0	0	1	1	0
0	0	0	1	3	0
0	0	0	0	4	0
0	0	0	0	0	12
0	0	0	0	0	16
0	0	0	1	6	11
0	0	0	0	2	5
0	0	0	1	10	27
0	0	0	4	2	1
0	0	0	4	1	20
0	0	0	4	0	26
0	0	0	0	0	15
0	0	1	3	0	11
0	0	0	9	1	2
0	0	0	3	0	62
0	0	0	0	1	5
0	0	0	24	2	4
0	0	0	9	0	29
0	0	0	2	0	1
0	0	0	5	0	0
0	0	0	1	3	5
0	0	0	4	6	13
0	0	0	4	3	24
0	0	0	5	11	17
0	0	0	3	4	25
0	0	0	1	0	79
0	0	0	1	29	28
0	0	0	3	4	0
0	0	0	1	4	0
0	0	16	6	0	0
0	0	0	4	4	0
0	0	0	24	3	2
0	0	0	6	1	2
0	0	0	3	3
0	0	0	5	11
0	0	20	5	12
0	0		0	2
0	0		2	16
0	0		1	13
0	0		1	22
0	0			11
0	0			0
0	0			0
0	0			7
0	0			0
0	0			27
0	0			6
0	0			0
0	0			3
0	0			5
0	0			5
0	0			3
0	0			0
0	0			0
0	0			0
0	0			0
0	0			0
0	0			0
0	0			0
	0			0
	0			1
	0			1
	0			0
				0
				1
				0
				1
				0
				5
				0
				1
				28
				7
