# Supplementary material for: Genetic instability from a single S phase after whole-genome duplication
Source: Nature. 2022 Mar 30;604(7904):146–51. doi: 10.1038/s41586-022-04578-4 (PMC8986533; doi:10.1038/s41586-022-04578-4)
Supplement: Supplementary file 18 — Source Data Extended Data Fig. 5 [file 41586_2022_4578_MOESM18_ESM.xlsx]

## Sheet: Extended data Fig 5a
Number of ɣH2AX foci per interphase cell
D	D	T	D	D	T	D	D	T
0	0	0	1	0	22	1	0	5
0	1	0	0	0	0	0	0	0
1	0	4	0	0	0	2	14	0
0	0	0	0	3	9	1	1	0
0	0	0	0	2	17	0	0	10
0	0	0	0	0	23	0	0	18
0	0	8	0	0	13	9	0	6
0	0	0	0	0	7	11	17	0
2	0	0	1	0	10	0	7	0
0	0	0	1	2	6	17	0	0
0	0	0	0	0	17	0	0	7
0	0	2	2	0	3	3	0	1
0	0	0	3	0	11	0	0	5
3	0	1	0	1	3	0	7	30
1	0	13	0	0	2	0	0	17
0	0	2	0	0	4	1	0
1	0	1	0	2	5	0	1	1
0	0	0	0	0	0	0	17	1
0	0	1	0	0	11	9	0	0
1	0	8	0	1	0	4	5	10
0	0	2	1	0	8	1	4	0
1	0	3	3	0	0	0	0	9
1	5	1	0	0	11	0	0	2		Mean ± SEM, >100 interphase cells were analyzed from three independent experiments.
1	0	4	0	0	43	8	0	16
0	4	11	0	4	70	0	0	16
0	0	1	19	0	24	0	0	2
1	1	2	0	0	110	2	0	3
0	0	3	6	2	31	0	13	0
0	0	4	0	0	4	3	0	2
0	0	0	1	0	0	0	0	1
0	0	3	0	0	155	3	0	4
1	1	4	0	0	127	0	1	8
1	0	0	0	0	0	0	3	0
0	0	8	0	0	119	2	1	0
1	0	1	5	0	116	0	13	0
0	1	63		0	17	30	1	5
0	0	5	0	0	58		3	0
0	0	0	0	0	4	0	0	1
1	0	1	0		0	13	1	0
1	0	1	0	1	26	0	0	18
0	1	0	1	0		14	0	52
1	1	0	0	0	5	0	2	1
0	0	3	0	0	22	7	0	0
1	1	1	0	0	0	0	0	29
0	0	1	0	2	23	2	3	20
0	1	1	0	0	21	1	4	0
1	0	1	0	0	25	3	0	15
0	0	0	1	2	45	0	3	13
0	0	0	0	15	32	24	4	39
0	0	0	1	0	29	0	0	22
0	0	8	1	0	57	0	1	13
0	0	4	0	26	17	0	0	28
0	0	0	0	55	39	0	0	20
0	0	8	6	5	11	0	0	18
0	0	0	0	0	22	0	7	6
1	0	0	1	0	14	0	16	8
1	0	0	2	1	0	7	0	0
0	1	2	0	16	22	0	2	4
0	0	0	0	18	0	0	0	2
1	0	5	13	0	34	2	0	28
0	0	8	0	0	17	39	30	1
0	0	0	1	2	2	0	1	5
	0	12	5	0	7	20	3	16
0	0		0	0	36	6	14	3
0	0	0	0	5	9	13	11
0	1	5	0	0	0	0	2	1
0	0	0	0	0	41	2	1	10
0	0	2	0	7	30	0	1	8
0	1	2		0	17	0	5	8
0	2	3	1	0	30	2	0	13
0	0	10	0	13	31		4	5
0	1	0	4	0	26	0	0	28
0	0	0	31	1	34	7	9	2
0	0	4	0	0	76	5	0	2
0	1	0	0	0	0	0	7	5
0	0	0	12		59	0	1	0
0	0	0	0	0	46	40	0	3
0	1	0	34	0	53	0	1	16
0	0	0	29	1	8	0		3
0	0	4	12	28	0	0	0	5
0	1	0	0	1	27	11	1	11
0	0		20	1	35	10	0	12
0	1	3	0	18	33	4	0	15
3	0	2	44	4	11	1	0	33
0	0	1	30	0	10	8	0	5
0	0	0	0	0	2	3	4	10
0	0	0	0	14		0	7	19
3	0	7	4	0	13	0	2	7
1	0	0	21	0	17	1	0	7
0	0	11	10	0	37	0	11	12
1	0	0	0	2	64	0	0	36
0	1		0	0	47	0	0	1
0	0	7	48	7	72	9	0	33
	0		23	0	33	5	0	4
	0	0	20	3	0	6	0	14
	0	3	0		30	6	9	1
	1	3	0	0	24	0	1	0
	0	0	0	1	13	16	11	19
	0	0	0	0	24	23	0	36
	0	3	6	0	27	0	0	0
	0	16	2	0	34	0	0	0
	0	3	1	0	65	8	0	10
	1	15	7	0	8	44	2	6
	0	0	4	2	5	3	2	20
	0	1	15	4	6		9	65
	1	2	0	7	28		0	2
		1	0	2	22		13	15
		17	0		26		1
		0	0		29		2
		8	4		86		0
		2	7		12		3
			43		0		4
			4		11
			0		23
			11		5
			11		1
			0
			5
			1
			3
			0
			0
			3
			0

## Sheet: Extended data Fig 5b and c
5b																5c
Number of ɣH2AX foci per interphase cell																Number of ɣH2AX foci per interphase cell
D	D	T	D	D	T	D	D	T								D	D	T	D	D	T
0	1	0	0	1	14	2	0	37								1	0	4	1	0	4
0	1	0	0	1	9	0	0	0								0	0	10	0	0	4
1	1	0	0	0	13	22	0	0								0	0	21	2	0	30
0	3	1	0	2	50	0	19	1								0	0	4	1	0	37
0	1	0	24	9	7	0	0	32								0	0	2	0	0	1
0	0	0	0	3	7	1	0	0								0	8	0	0	0	0
0	0	0	0	0	15	3	0	8								0	11	3	9	0	1
0	1	0	0	0	3	0	15	1								0	0	2	11	0	11
2	0	1	0	0	0	5	1	3								1	0	2	0	0	5
0	0	0	0	4	0	2	0	7								1	0	4	17	0	41
0	4	3	0	5	47	6	9	15								0	0	2	0	13	17
0	0	3	8	6	49	1	4	15								2	2	2	3	19	2
0	0	0	1	15	60	0	2	2								3	81	9	0	5	8
3	0	0	0	0	0	1	1	5								0	3	3	0	1	0
1	0	0	21	1	0	0	0	25								0	0	31	0	4	7
0	0	1	0	2	3	0	3	7								0	2	0	1	0	5
1	0	0	0	0	49	0	14	0								0	0	29	0	3	3
0	0	0	0	0	13	0	0	6		Mean ± SEM, >100 interphase cells were analyzed from three independent experiments.						0	0	12	0	0	5
0	0	1	0	0	1	0	1	29								0	0	31	9	0	0
1	0	1	0	5	11	0	1	0								0	0	18	4	0	21
0	0	1	24	3	0	0	0	3								1	1	3	1	1	14
1	0	1	0	0	0	0	0	1								3	1	5	0	4	34
1	0	1	1	1	0	1	7	5								0	0	8	0	0	1
1	0	2	0	0	0	22	3	7								0	0	3	8	2	2
0	0	1	1	1	0	5	4	14								0	12	2	0	0	5
0	0	0	0	15	0	10	9	8								19	5	3	0	0	1
1	0	1	0	0	0	4	0	4								0	0	9	2	0	24
0	2	1	9	7	0	2	11	1								6	0	0	0	0	6
0	1	2	0	1	1	0	2	6								0	1	0	3	1	0
0	0	0	5	0	0	0	3	5								1	4	3	0	0	9
0	0	0	2	5	0	1	3	2								0	0	4	3	0	16
1	1	1	0	2	0	1	4	17								0	0	22	0	6	0
1	0	0	1	0	1	0	0	7								0	1	8	0	0	0
0	0	0	3	0	19	1	0	7								0	1	11	2	0	29
1	0	1	0	6	0	0	0	17								5	0	6	0	16	5
0	0	1	3	0	7		1	11									2	2	30	0	13
0	1	1	7	0	1	0	1	18								0	0	0		0	5
0	0	0	0	6	7	1	1	18								0	0	16	0	0	1
1	0	1	8	0	4	0	2	3								0	2	17	13	0	0
1	1	1	1	30	27	0	8	13								0	0	29	0	0	20
0	0	0		7	4	0	0	5								1	0	12	14	1	5
1	0	0	11	0	1	0	0	48								0	11	0	0	2	12
0	0	0	19	17	3	1	0	23								0	8	9	7	0	2
1	0	0	9	0	73	0	3	0								0	0	29	0	0	5
0	0	0	13	4	31	0	0	0								0	4	37	2	0	0
0	0	1	0	3	6	0	3	1								0	1	9	1	30	1
1	0	2	0	5	0	0	0	4								0	0	8	3	0	0
0	0	0	0	0	10	3	0	9								1	5	7	0	0	7
0	0	3	0	3	3	0	0	13								0	2	8	24	0	6
0	0	1	0	4	10	7	0	18								1	11	0	0	2	13
0	0	14	0	5	21	11	0	30								1	0	5	0	5	7
0	0	0	0	5	52	24	0	8								0	0	7	0	10	1
0	0	11	0	0	2	0	3	23								0	2	2	0	4	16
0	0	2	0	0	28	0	1	0								6	0	1	0	16	0
0	0	6	5	0	43	2	1	0								0	2	0	0	6	1
1	0	2	0	0	7	0	1	46								1	9	6	0	2	8
1	0	21	6	0	0	0	3	0								2	0	6	7	1	0
0	0	3	29	0	12	0	4	4								0	0	1	0	23	1
0	0	6	0	8	8	1	8	5								0	0	26	0	0	0
1	0	5	0	4	22	6	0	0								13	0	4	2	0	4
0	0	28	0	0	30	2	4	0								0	0	0	39	0	7
0	0	12	1	25	25	0	2	14								1	1	5	0	0	0
	0	16	0	0	13	0	0	4								5	11	1	20	13	12
0	0	33	0	2	9	2	1	39								0	2	2	6	1	3
0	4	19	0	6	8	9	2	0								0	0	10	13	0	5
0	0	13	0	0	18	0	6	2								0	0	6	0	6	31
0	0	2	0	0	3	0	5	13								0	0	21	2	1	6
0	0	3	12	0	44	0	0	1								0	2	3	0	1	0
0	0	3	0	8	19	5	5	1									0	3	0	10	12
0	0	1	5	16	36	0	6	1								1	6	14	2	14	4
0	0	1	0	1	48	1	2	0								0	2	14		7	9
0	0	0	5	0	40	0	0	2								4	4	17	0	0	1
0	0	2	1	0	83	6	0	9								31	5	7	7	0	9
0	0	0	0	0	2	0	6	5								0	3	15	5	0	19
0	0	28	2	0	11	0	1	2								0	9	3	0	0	33
0	0	3	4	0	20	14	2	0								12	1	1	0	4	7
0	1	3	6	0	13	2	40	29								0	0	11	40	0	5
0	0	0	0	0	67	0	2	0								34	1	0	0	0	0
0	0			0	13	0	0	0								29	0	16	0	1	0
0	0	5	0	6	15	0	6	1								12	0	8	0	1	9
0	0	0	0	0	19	0	3	0								0	0	3	11	4	3
0	0	0	0	0	52	0	6	28								20	0	0	10	0	3
0	2	0	6	0	32	7	0	2								0	11	0	4	0	5
3	1	0	0	0	52	0	0	1								44	8	14	1	27	9
0	1	3	4	0	23	0	0	0								30	21	21	8	1	1
0	0	0	9	0	17	3	0	0								0	35	3	3	0	0
0	0	2	7	0	27	2	1	1								0	0	2	0	0	4
3	0	0	0	0	109	0	0	9								4	0	0	0	7	3
1	1	3	0	0	6	0	0	0								21	0	2	1	8	6
0	1	4	12	3	0		0	0								10	1	7	0	3	49
1	0	0	0	0	0	0	0									0	1	0	0	0	3
0	0	2	36	0	3	1	0									0	0	22	0	0	47
0	5	1	0	2	0	0	0									48	9	11	9	5	5
	0	2	1	0	1	0	0									23	10	0	5	2	10
	0	1	3	0	0	0	0									20	9	6	6	2	10
	1	2	0	0	0	0	2									0	6	8	6	1	15
	0	0	0	0	1	20	0									0	0	9	0	1	8
	0	3	6	0	0	0	0									0	2	5	16	8
	1		8	0	2	0	61									0	1	79	23	0
	0		0	3	26	0	0									6	5	105	0	0
	0		0	0	6	2	0									2	12	17	0	0
	1		0	4	1	0	0									1		40	8	0
	0		11	0	10	2	2									7		140	44	0
	1		5	0	0	1	0									4		131	3	0
	1		0	0	6	0	0									15		53		0
	0		9	0	4	0	0									0		60		0
	1		0	0	0	7	0									0		103		2
	0		7	9	26	27	0									0		83		1
	0		0	0	105	0	0									0		89		0
	2		0	0	11	0	0									4		16		3
	0		5	0	94	0	1									7		248
	2		7	0	26	0	7									43		17
	0		0	0	20	0	1									4		37
	0		0	1	58	0	0									0		23
	0			29	1	27	1									11		11
	0			6	91	0	13									11		70
	0			7		2	1									0		55
	0			6		0	6									5		105
	1					0	2									1		48
	6					0	2									3
	1															0
	1															0
	0															3
	0															0
	0
	1
	2
	0
	0
	0

## Sheet: Extended data Fig 5d
Number of ɣH2AX foci per interphase cell
D	D	T	D	D	T	D	D	T
0	0	0	0	0	78	0	0	18
2	0	1	17	5	81	0	0	1
0	0	9	0	41	3	0	0	1
0	0	46	1	59	19	2	0	0
9	0	1	1	36	12	0	3	0
0	0	33	1	0	71	0	0	6
2	0	0	1	0	23	0	0	2
8	3	48	2	0	14	0	1	71
0	5	12	1	2	17	1	0	18
0	7	24	4	1	0	0	4	9
4	0	1	8	3	1	0	0	23
0	0	0	28	0	4	15	0	6
1	1	53	11	0	14	0	1	0
8	0	0	3	3	59	15	0	0
4	0	0	1	3	9	2	0	0
0	0	8	0	1	0	0	0	9
0	2	12	34	1	71	1	0	41
0	0	5	1	0	2	5	3	43
0	10	20	1	1	10	0	0	0
0	0	0	0	0	105	0	0	7
1	1	0	1	0	69	2	1	17
0	38	9	0	2	91	0	0	0
0	1	0	0	0	0	31	0	1
0	0	1	0	3	3	1	0	15
0	0	16	24	23	1	0	0	4
2	0	0	0	33	19	24	0	8
2	0	0	0	1	0	2	0	2
0	0	0	4	0	0	0	6	53
0	0	0	1	1	2	0	13	48		Mean ± SEM, >100 interphase cells were analyzed from three independent experiments.
0	0	0	0	17	8	0	2	4
0	0	11	0	0	64	0	1	0
2	0	34	0	0	1	0	2	12
1	0	32	0	4	80	1	1	3
4	0	7	0	0	0	4	8	4
0	51	19	0	6	3	49	0	11
0	0	27	0	36	21	0	13	26
0	1	0	0	40	0	3	0	0
6	0	6	0	0	0	0	0	69
0	0	1	0	0	2	0	0	16
0	0	0	0	0	9	0	0	0
0	2	2	0	3	94	0	0	0
0	3	1	0	1	10	2	0	0
0	47	2	3	20	1	0	0	10
0	0	0	8	0	66	0	2	36
0	0	0	0	0	17	0	0	34
0	0	0	0	2	92	0	0	47
0	0	0	0	0	1	0	0	0
0	0	5	0	0	0	19	1	4
0	0	0	0	0	0	0	5	0
0	9	6	2	0	4	2	3	1
0	0	0	1	0	19	0	58	0
1	8	1	0	6	12	0	0	2
0	0	1	0	17	1	1	10	19
15	0	0	0	1	74	0	0	40
0	0	6	3	0	27	0	0	19
0	0	0	3	0	0	0	0	18
12	0	17	10	19	71	0	0	0
0	0	0	0	8	49	0	5	13
0	0	3	9	38	46	0	0	0
0	0	1	1	6	24	0	2	32
1	0	22	1	7	50	0	0	15
0	0	39	0	1	2	0	0	2
0	0	91	18	0	3	1	4	9
0	0	1	1	2	3	2	0	0
0	13	22	0	0	0	4	0	6
3	0	11	2	0	0	0	0	0
0	0	1	1	0	47	24	1	0
0	0	0	0	0	4	0	0	0
0	0	0	0	0	1	1	2	15
0	0	5	1	2	7	0	0	9
0	0	47	19	0	1	0	3	0
1	0	0	1	3	0	2	0	32
0	0	49	7	2	27	0	8	20
0	1	0	3	5	55	68	0	5
0	0	1	1	2	4	4	2	9
0	0	0	1	0	3	0	0	6
0	0	0	1	1	27	1	2	5
0	0	0	8	0	32	0	1	0
1	0	19	0	1	0	0	1	1
0	0	12	1	1	64	0	75	28
0	0	5	0	0	92	1	19	0
0	0	17	3	0	61	0	0	0
0	0	0	0	0	0	0	0	13
0	0	1	3	1	1	0	0	5
0	0	29	0	0	28	2	0	0
0	4	0	0	0	1	0	1	0
2	0	0	0	0	59	0	0	47
0	0	0	0	0	7	3	0	58
2	0	2	11	6	1	0	0	0
0	3	0	2	0	0	0	0	8
0	1	2	0	0	1	0	0	21
0	0	11	6	2	107	4	1	0
0	0	12	2	1	0	0	0	2
0	0	1	0	1	118	0	1	0
0	0	0	2	0	0	0	1	1
0	0	2	2	0	2	0	2	0
1	0	20	2	4	3	0	0	5
2	1	15	3	5	17	0	3	50
1	31	1	4	0	28	0	0	90
1	1	2	50	0	0	0	0	13
1	5	1	23	39	33	0	0	25
5	0	7	12	3	0	2	0	108
1	0	14	7	0	0	1	0	17
2	2	4	8	1	0	2	1	23
1	14	1	5		47	0	0	54
0	0	0	41		26	0	1	0
0	2	1	1		13	4	1	0
0	8	1	1		96	0	5	0
0	9	1	2		0	7	0	27
0	0	0	2		3	1	3	13
40	1	0	80		15	1	15	0
3	0	0	3		21	70	21	12
0	2	5	0		26	0	26	4
0	0	30	0		1	2	1	7
0	0	0	3		41	0	41	23
0	0	20	1		9	20	9	26
	0	3	0		0	3	0	35
	0	0	6		0	0	0	16
	7	4	9		67	4	67	0
	4	3	0		0	3	0	0
	9	0	0		10	0	10	5
	2	0	0		1	0	1	0
	7	0	1		2	0	2	24
	6	4	5		0	4	0	22
	0	0	1		1	0	1	14
	4	4	4		14	4	14	2
	1	0	1		2	0	2	1
	9	0	9		0	0	0	0
	3	2	3		38	2	38	0
	1		1		16	1	16	0
	9		9		4	2	4	0
	0		0		0	1	0	5
	0		0		17	7	17	0
	0		0		7	14	7	0
	3		3		10	4	10	4
	2		2		0	1	0	7
	5		5		28	0	28	21
	4		4		12	1	12	5
	0		0		0	1	0
	5		5		0	1	0
	1		1		6	0	6
	7		7		0	0	0
	2		2		0	0	0
	0		0		0	5	0
	1		1		6	30	6
					0		0
					28		28
					2		2
					4		4
					1		1
					0		0
					7		7
					3		3
					161		161
					60		60
					0		0
					23		23
					11		11
					0		0
					61		61
					4		4
					147		147
					13		13
					86		86
					17		17
					1		1
					5		5
					4		4
					24		24
					35		35
					29		29
					41		41

## Sheet: Extended data Fig 5e and f
5e - BJ Cells																								5f - HCT116 Cells
Number of ɣH2AX foci per interphase cell																								Number of ɣH2AX foci per interphase cell
D	D	T	D	T	D	D	T	D	T	D	D	T	D	T										D	D	T	D	T	D	D	T	D	T	D	D	T	D	T
0	0	1	0	5	0	9	0	0	80	24	0	0	0	0										2	42	29	0	0	1	1	56	0	2	0	0	2	0	22
1	0	1	0	2	0	1	12	0	0	0	0	0	0	0										0	0	0	1	0	3	6	2	0	1	8	0	3	0	0
0	1	0	1	3	17	3	1	0	1	0	0	0	0	0										2	0	57	0	0	0	0	51	1	2	1	0	1	0	0
0	0	0	0	4	1	0	2	0	3	0	0	0	0	0										7	15	27	0	0	0	5	49	1	172	0	66	20	6	0
1	0	1	0	0	0	0	0	0	1	1	0	0	0	39										0	0	10	12	0	2	26	2	3	8	0	12	0	0	0
0	1	1	0	0	1	0	1	0	0	0	0	0	0	0										2	0	15	0	0	11	14	86	0	0	2	0	40	5	0
0	0	0	1	0	0	1	0	0	0	1	1	0	0	0										9	0	28	0	0	14	0	94	0	0	0	0	13	0	0
1	17	0	0	36	0	0	4	0	25	0	0	0	0	1										0	0	0	4	0	0	0	0	2	44	9	0	35	0	2
0	0	1	1	0	1	0	1	1	4	1	0	0	0	1										2	0	0	0	0	0	0	5	7	46	1	0	1	0	0
0	0	0	0	2	0	1	0	0	0	3	0	0	0	0										0	1	2	0	0	0	0	0	10	13	7	1	0	0	0
1	3	0	19	0	1	0	1	0	7	1	0	0	0	1										1	0	16	0	0	0	0	4	1	5	6	0	7	0	1
1	0	2	0	0	0	0	2	0	53	1	0	1	0	10										3	1	0	0	0	2	17	0	2	69	1	10	1	16	1
0	1	1	0	4	0	1	1	1	0	0	15	0	0	0										0	0	6	22	0	3	0	30	0	80	15	1	1	0	0
0	0	0	0	0	0	0	4	0	8	1	0	0	0	2										1	2	0	0	65	6	0	4	10	2	0	0	0	17	0
1	2	0	5	0	0	1	0	0	59	1	1	0	0	2										1	19	0	0	50	1	1	0	0	2	8	43	25	0	1
0	1	0	0	0	0	6	19	0	6	0	0	0	0	3										4	0	1	4	34	3	2	37	4	4	3	24	0	0	3
0	1	1	0	1	1	0	3	0	1	0	0	0	0	0										0	1	0	3	36	7	1	0	0	7	3	0	1	0	0
1	0	0	0	1	0	0	0	0	0	1	0	0	0	0										3	0	0	3	1	8	0	165	3	0	0	0	6	0	24
0	1	0	0	0	1	1	0	0	0	1	0	0	0	6										8	1	52	20	1	13	0	0	3	95	0	0	0	0	7
1	1	0	0	0	0	7	0	0	8	1	0	0	0	13		Mean ± SEM, >100 interphase cells were analyzed from three independent experiments.								3	8	0	0	0	2	0	60	0	15	1	0	56	0	64
0	0	1	0	0	1	0	1	1	3	1	0	41	0	9										0	1	9	0	30	10	1	7	0	47	26	0	31	0	47
0	0	1	0	3	1	0	9	0	1	2	0	0	0	11										1	1	0	0	0	4	2	5	1	53	28	3	48	8	0
0	1	1	0	14	0	1	3	0	1	0	4	0	0	3										0	2	0	0	2	1	20	0	5	169	0	24	32	0	35
0	1	1	0	0	1	2	1	0	81	0	0	3	0	9										0	0	11	18	0	0	0	4	0	49	0	95	8	0	7
1	0	3	0	1	0	0	11	1	30	0	0	0	0	0										38	32	0	0	0	0	0	0	1	8	18	0	10	0	0
0	1	1	1	0	0	1	61	3	6	2	0	0	0	1										0	0	0	0	0	0	26	4	1	1	1	52	0	6	0
0	0	3	0	1	0	0	2	0	1	0	7	0	0	0										0	0	1	0	0	0	0	3	0	7	0	16	54	7	0
0	1	2	0	1	1	0	4	0	0	4	0	1	0	0										0	5	0	0	0	0	21	1	8	9	4	39	0	1	0
0	0	1	0	1	0	1	0	0	0	1	1	0	0	0										5	1	5	0	2	1	0	11	0	10	3	0	7	18	0
0	0	0	0	1	1	6	0	0	0	0	0	0	0	0										1	1	51	0	0	8	0	5	0	12	3	0	41	4	0
0	1	1	0	2	1	0	0	0	0	1	0	0	0	2										0	0	0	0	10	0	23	24	4	0	0	0	70	1	0
0	0	0	0	0	1	0	33	0	0	0	0	0	0	0										2	0	0	0	8	0	0	28	12	4	0	0	10	2	0
0	1	2	0	41	0	0	5	1	1	0	1	18	0	0										2	5	0	1	0	0	1	9	3	39	3	0	86	2	0
0	1	1	0	1	0	0	0	0	0	0	0	0	1	0										0	50	0	0	0	0	0	16	13	18	1	16	53	12	30
0	1	2	0	1	1	4	7	0	1	1	1	0	0	0										0	0	57	0	0	22	0	151	20	14	8	0	97	2	14
0	1	1	0	1	0	1	1	0	0	0	0	0	0	0										1	0	29	0	0	2	1	67	8	28	1	0	19	1	0
0	0	1	0	1	0	1	2	2	0	0	0	0	1	0										2	0	27	5	0	0	1	67	2	22	0	0	0	0	2
0	1	1	0	0	3	1	0	0	0	0	0	0	0	0										0	0	0	0	0	1	0	128	2	24	0	2	5	0	0
1	0	1	1	2	0	0	0	4	1	0	0	0	2	0										0	10	64	0	28	1	4	28	26	53	2	1	6	0	35
0	1	0	0	0	2	0	3	0	72	0	0	0	0	0										6	0	54	5	0	16	2	10	2	0	31	2	0	0	0
0	1	0	0	0	4	1	32	0	2	0	0	1	0	0										2	0	2	0	5	8	0	0	2	7	0	10	73	0	0
1	1	1	1	0	0	2	12	0	0	1	1	0	1	0										0	0	5	0	2	0	2	1	0	24	0	42	4	0	29
0	0	0	0	0	0	0	3	16	2	0	0	0	0	0										1	0	4	2	2	1	8	40	0	48	0	2	1	0	0
0	1	0	0	2	0	4	2	0	3	0	1	0	2	0										16	0	17	0	0	19	5	21	1	10	0	3	8	0	13
28	1	1	0	0	0	0	12	0	1	0	1	0	0	0										0	1	0	0	0	16	1	9	6	34	0	10	5	0	46
1	2	1	0	0	3	0	5	0	6	0	1	0	3	0										2	0	0	0	0	0	0	4	0	13	0	0	0	0	26
0	1	2	0	0	0	4	8	0	1	1	0	3	1	0										0	8	18	1	0	0	0	0	3	16	31	0	11	0	24
0	1	1	0	0	1	5	0	0	3	0	0	0	0	1										0	0	1	4	0	7	6	33	2	47	0	15	0	0	1
0	0	0	0	0	0	6	98	4	0	0	0	0	0	0										9	0	0	1	0	1	7	37	0	27	35	0	73	6	4
6	0	2	0	0	7	0	58	0	4	0	0	0	0	2										0	1	0	0	0	0	0	69	0	23	0	0	33	1	13
0	1	0	0	0	0	8	0	1	16	0	0	0	1	1										0	0	48	0	0	0	0	64	0	23	15	0	1	0	10
0	9	1	0	0	0	1	5	0	0	0	0	0	0	0										0	1	34	0	0	11	0	95	0	18	0	6	0	3	0
0	1	0	1	3	0	0	8	0	0	2	0	40	1	0										0	1	0	4	1	13	1	41	0	26	10	0	3	0	61
2	1	0	0	7	0	0	0	0	0	0	1	0	2	3										14	10	2	6	0	22	1	76	0	2	0	25	0	0	1
0	1	0	0	0	0	24	1	0	0	0	0	0	0	0										1	0	0	0	0	0	21	0	0	15	0	2	2	0	0
0	1	0	4	0	0	0	0	0	55	0	1	0	4	1										0	0	0	7	0	0	0	75	0	11	0	0	0	2	24
1	0	1	2	0	0	0	8	0	76	0	0	0	0	0										3	5	27	0	0	28	0	53	0	2	0	3	65	1	2
3	1	2	0	0	0	0	0	0	0	0	0	0	0	1										1	2	0	2	1	1	0	56	0	16	0	0	0	2	23
1	0	0	0	0	0	0	3	0	1	32	0	0	3	0										46	1	0	0	0	37	0	4	0	8	0	0	33	0	37
1	1	0	0	0	0	0	0	0	0	0	0	0	0	0										0	10	0	1	0	5	2	75	13	0	5	0	0	48	4
0	0	0	0	0	0	0	0	0	0	0	1	0	0	16										0	0	0	0	0	40	0	20	8	1	1	0	3	1	1
1	2	0	0	0	0	0	4	0	2	0	0	0	1	1										0	0	65	2	0	2	0	0	9	0	0	47	0	0	0
0	0	0	0	0	5	1	28	5	0	0	0	0	0	1										1	19	0	1	0	6	0	0	10	2	30	3	1	0	0
1	0	0	0	0	1	0	68	0	22	0	0	0	1	0										1	0	0	1	0	5	57	5	0	4	2	3	20	0	0
0	0	0	0	0	0	0	0	0	1	0	0	0	0	0										0	0	0	0	0	15	0	0	2	88	1	4	9	0	7
0	1	0	0	0	0	0	2	1	0	1	7	0	0	0										0	0	0	0	0	3	49	2	2	24	0	1	1	0	0
0	1	3	0	0	0	6	0	0	0	0	0	0	0	0										0	0	0	0	0	24	1	0	9	39	0	0	1	0	5
1	1	0	0	0	0	0	0	0	16	9	15	0	0	0										0	1	1	0	0	3	0	6	1	52	8	0	21	8	1
0	0	0	0	2	0	0	0	0	0	0	0	0	0	0										0	2	1	3	0	0	14	0	0	14	17	0	11	0	3
0	1	0	0	0	0	0	0	0	6	1	1	0	0	0										0	0	0	8	0	0	2	11	0	19	32	2	0	0	0
0	1	0	0	0	0	0	8	0	52	0	0	0	2	0										0	0	6	0	0	3	1	11	4	10	24	25	31	0	36
0	1	3	0	1	0	0	0	0	1	0	1	0	0	0										26	0	34	1	0	4	0	23	1	18	16	0	0	0	0
0	0	5	0	5	0	14	0	0	7	1	0	0	0	0										0	0	28	0	0	10	0	0	2	31	0	6	0	0	3
0	0	32	0	1	2	1	0	0	0	0	0	0	2	0										0	0	40	3	9	1	1	29	2	29	0	1	0	0	0
0	1	1	0	1	15	8	117	0	0	0	26	0	0	0										2	0	19	1	0	0	3	11	0	14	0	3	0	0	74
0	1	0	0	1	0	0	0	0	0	1	0	13	0	0										0	0	0	0	0	15	0	14	2	22	0	3	26	0	0
1	1	0	0	0	2	0	0	2	0	0	0	0	0	4										2	0	34	0	57	0	0	0	5	5	0	8	1	1	4
0	16	0	0	0	0	0	0	3	2	0	0	2	0	6										0	1	10	1	3	3	0	8	3	11	0	1	1	0	14
0	1	0	1	0	0	0	0	0	5	0	0	0	0	0										8	0	70	0	3	0	0	0	2	1	0	1	56	1	1
0	0	1	0	0	0	0	3	6	10	0	0	0	0	30										0	0	0	3	9	4	1	1	8	36	0	0	7	13	1
0	1	0	0	0	0	0	0	0	49	0	0	0	0	0										0	0	0	0	32	1	0	0	0	0	0	0	0	8	2
0	0	0	0	1	0	0	0	1	2	0	0	15	0	14										0	0	0	0	0	10	0	13	0	0	0	0	36	0	1
1	0	0	0	0	0	3	3	0	0	0	0	0	0	0										2	0	3	3	0	0	0	88	0	0	15	0	1	2	1
0	1	0	0	0	0	0	0	0	51	0	7	0	0	0										0	0	4	0	0	3	0	4	0	135	2	6	87	2	0
0	0	0	0	1	0	0	0	0	11	0	1	1	0	0										0	9	4	0	0	46	11	3	0	2	26	57	0	1	20
1	0	0	0	1	38	0	0	0	0	1	0	8	0	0										0	0	0	3	0	0	0	3	0	11	0	11	19	0	5
0	0	0	0	0	0	0	0	9	5	0	2	69	0	2										0	0	39	2	0	8	0	0	0	12	7	0	6	0	6
0	0	0	0	0	0	0	0	0	33	0	0	0	0	9										0	0	12	2	0	0	0	31	2	1	10	0	10	0	0
0	0	0	0	0	0	0	20	0	3	0	49	0	0	2										0	7	6	0	0	1	0	15	0	1	5	0	0	6	0
0	3	10	0	0	1	0	20	9	90	0	0	1	0	0										0	1	38	0	0	2	0	17	4	1	2	0	0	0	0
0	0	0	0	1	0	5	19	0	40	0	0	0	0	9										2	47	0	0	0	2	1	1	2	1	7	0	41	10	5
0	0	0	0	0	2	0	23	38	8	0	0	0	0	44										9	1	4	1	52	0	0	44	2	1	1	0	0	0	0
1	0	0	0	1	0	6	22	0	2	2	0	0	0	1										8	0	0	1	0	2	0	2	1	2	15	9	18	0	0
0	0	1	0	0	0	9	14	0	149	1	0	0	0	0										0	0	1	0	0	1	10	14	32	1	6	21	0	0	0
0	0	0	1	1	0	10	26	0	1	0	1	0	0	2										5	0	1	0	3	0	0	36	0	0	20	0	2	18	1
1	0	3	0	0	0	16	14	0	0	0	0	0	0	2										4	0	45	0	3	14	36	61	0	11	2	0	0	0	5
0	0	0	0	1	0	9	0	0	0	0	0	0	16	0										7	0	0	0	0	14	0	0	5	2	19	12	6	0	41
0	0	0	0	7	0	12	1	0	1	1	2	0	1	25										0	0	0	1	1	1	0	0	0	0	4	0	4	0	0
0	0	1	0	8	0	0	1	1	38	0	0	0	0	0										4	0	35	0	2	17	0	0	14	0	10	0	0	0	3
1	0	0	0	4	0	0	0	5	0	1	0	0	0	0										10	4	1	0	1	26	0	0	4	23	22	0	7	0	5
0	0	0	1	0	0	0	1	0	0	1	1	0	0	1										7	0	9	0	3	0	0	0	15	1	3	5	0	0	0
0	0	1	0	1	3	1	1	1	0	0	0	0	0	0										0	1	0	0	0	0	4	41	26	68	2	0	0	6	5
0	7	2	0	6	0	0		0	0	0	0	0	1	0										8	0	0	3	0	20	0	5	1	74	5	0	66	0	5
1	4	0	0		0	0		0	1	0	0	0	0											19	0	0	0	0	12	33	142		0	40	0	34	0	4
0	1	0	0		0	1		1	75	0	0	0	0											0	2	2		0	0	3	26		0	23	6	73	1	9
0	0	0	0		0	0		0	22	0	0	0	2											0	0	4		0	1	0	65		4	1	6	11	0	0
1	0	0	0		1			0	2	0	0	0	1											1	4	3		0	1	9	15		7	0	0	17	0	7
1	0	0	0		4			10		1	2	1	3											0	2	10		30	4	6	36		2	19	0	0	0	4
1	1	0	0		24			0		2	0		0											14	2	0		15	0	11	3		6	22	0	4	0	8
0	0	1	0		0			1		0	0		0											17	6	0			0	1	2		22	2	4	23	5	0
0	0	0	0		0			0		0			0											1	2	0			0	0	1		79	3	4	0	0	0
0	1	0	2		0			1		0			0											0	2	0			0	0	61			13	18	0	0	3
0	0	5			1			1		1			4											1	0	0			0	6	73			9	1	3	0	7
0	0	0			1			0		1														0	6	0			0	0	69			6	2	6	0	3
0	0	1			32			1		1														0	1	23			0	19	0			19	0	0	1	8
1	0	0			0			11		1														0	4	2			0	0	0			12	0	0		8
1	0	0			2			9		0														0	4	26			1	0	0			0	0	0		1
0	0	0			0			0		0														0	0	2			0	2	0			16	2	0		12
0	0	0			2			0		0														0	0	4			2	3	0			7	0	0		0
2	1	0			0			1		0														0	1	4			4	0	0			7	6	16		0
1		0			6			0		0														0	0				0	7	151			0	1	0		24
0		0						2		2														0	0				0		0			0	1	44		2
0		0						10		1														0	0				0		0			9	0	0		58
1		3								0														0	0				5		64			1	0	2		24
20		1								1														0	0				1		0			0	2	2		0
0		0								1														0	0				0		0			1	1	4
0		0								0														0	0				0		0			0	0	0
1										0														0	0				0		0			4	4	2
1										1														3	0				1		234			9	2	4
0										0														10	2				7		0			0	0	0
0										0														0	0				1		0			2	4	0
0										1														0	0				10		55			1	1	2
0										0														0	5				1		9			0	13	1
0										0														0	12				1					1	1	8
0										1														0	0				1					2		0
1										0														0	0				0					0		0
0										0														1	0				0					0		1
0										0															8				0					2		6
0										0															0				7					3		2
4										0															0				0					0		14
0																									0				0					0		1
1																									9				0					1		4
																									4				1					0		0
																									12				0					0		0
																									0				0					0		1
																									0				0					3		0
																									0				0							0
																									0				3							2
																									0				0							1
																									1				3							0
																									0				0							1
																									8				0							3
																									25				0							2
																									0											0
																									1
																									0
																									0
																									1
																									0
																									1

## Sheet: Extended data Fig 5h
Release in S-phase			Release in S-phase + APH
EdU intensity	Foyers ɣH2AX		EdU intensity	Foyers ɣH2AX
482	1
628	2		237	0
673	1		258	0
676	12		259	0
686	7		261	8
847	1		266	1
860	5		269	7
875	1		272	2
882	3		277	0
919	1		281	1
980	24		289	1
			293	0
1072	3		302	0
1141	4		326	0
1223	13		373	2		Mean ± SEM, >100 interphase cells were analyzed from three independent experiments.
1250	19		376	2
1281	18		379	0
1295	4		383	0
1301	22		385	0
1314	64		392	0
1319	6		393	5
			401	1
1342	57		403	0
1397	22		408	9
1417	5		415	0
1422	9		419	30
1426	36		420	11
1445	1		421	4
1458	13		421	0
1475	7		422	0
1483	10		424	4
1485	21		425	0
1485	58		451	15
1506	56		451	4
1536	5		453	4
1550	80		457	42
1550	12		460	2
1559	10		465	3
1573	19		469	3
1583	8		469	9
1590	50		470	17
1604	18		473	3
1648	23		498	37
1669	21		500	9
1669	41		516	21
1682	6		525	20
1687	20		580	39
1699	23		580	37
1721	8		599	48
1722	4		619	22
1723	77		629	5
1731	7		632	3
1734	41		642	13
1743	37		642	22
1753	45		682	60
1767	29		689	13
1791	20		693	11
1798	25		718	5
1816	43		721	13
1831	9		725	34
1831	9		725	10
1834	27		741	14
1845	8		743	13
1875	38		925	23
1877	2		1056	18
1892	29
1903	69
1947	10
2034	6
2042	5
2049	39
2087	9
2088	65
2095	59
2098	8
2112	8
2113	14
2118	29
2157	2
2169	17
2171	4
2183	8
2225	47
2230	0
2303	22
2303	6
2331	35
2385	7
2387	16
2431	18
2443	51
2454	14
2455	7
2500	4
2511	19
2555	18
2608	43
2612	11
2643	6
2728	8
2752	14
2777	29
2806	46
2928	10
2954	98
2960	49
3000	68
3011	40
3426	67
	44

## Sheet: Extended data Fig 5i and j
5i - MS																					5j - EnR
Number of ɣH2AX foci per interphase cell																					Number of ɣH2AX foci per interphase cell
D	D	T	D	D	T	D	D	T	D	D	T										D	D	T	D	D	T	D	D	T	D	D	T
0	0	0	0	0	12	0	0	1	0	0	0										0	0	2	0	13	0	0	0	0	0	0	0
0	0	0	0	0	1	0	0	1	29	0	3										0	0	1	0	0	0	1	0	121	0	1	1
0	0	4	0	12	55	0	0	37	2	1	120										0	0	0	2	0	44	0	0	54	0	0	0
0	0	62	0	2	17	1	0	0	0	1	0										0	0	0	0	0	0	0	0	60	0	1	5
0	0	0	0	13	8	0	0	2	0	0	3										2	0	0	0	3	0	0	0	147	4	0	2
0	18	0	0	12	2	0	0	1	0	0	1										1	0	1	12	0	2	0	0	32	0	5	16
0	0	1	0	0	10	0	1	4	0	0	0										0	1	2	0	0	13	40	0	210	0	8	10
0	1	0	0	12	10	0	3	0	0	0	2										1	3	0	5	0	44	0	2	12	2	1	12
0	0	1	19	12	1	0	2	1	0	0	1										0	2	0	4	0	60	34	0	93	5	7	9
0	0	40	0	0	9	0	0	0	2	2	3										0	0	6	0	1	10	0	5	106	0	5	194
0	0	3	0	0	1	0	0	3	0	0	2										0	1	0	3	18	16	0	0	15	0	1	7
0	0	1	0	11	12	0	0	76	0	1	2										0	0	1	1	0	36	4	0	60	3	8	149
0	0	0	0	13	12	0	0	4	0	0	3										0	0	4	8	3	15	0	0	131	1	1	30
0	12	0	0	7	14	0	1	2	0	0	3										0	2	3	2	0	2	3	0	0	1	0	0
0	1	0	0	21	9	6	0	1	0	0	4										1	0	0	7	22	4	0	0	8	9	1	96
0	0	0	0	0	0	0	1	1	0	1	17		Mean ± SEM, >100 interphase cells were analyzed from three independent experiments.								0	2	16	8	15	31	6	10	43	0	1	180
1	0	1	2	3	24	0	0	4	0	0	20										0	4	1	8	0	42	0	1	104	2	2	2
0	0	2	0	3	10	0	0	5	0	19	1										0	0	2	4	0	3	0	1	102	5	0	8
0	0	0	0	16	13	4	0	35	20	0	0										0	1	0	9	0	2	6	0	10	4	15	4
0	0	0	0	2	0	0	0	1	0	0	16										1	0	7	3	0	6	1	0	117	1	0	27
0	0	0	0	9	0	0	0	1	0	0	0										1	2	5	1	0	1	1	24	21	3	15	45
0	0	0	2	1	0	0	6	0	0	0	0										0	0	7	1	0	0	1	0	161	2	13	1
0	0	0	1		21	0	0	5	0	0	0										1	0	10	11	0	75	7	0	0	0	0	2
1	0	0	0	18	21	0	0	6	0	0	1										2	1	1	0	0	0	0	0	0	8	0	0
0	0	0	0	24	0	0	0	124	0	1	0										9	1	7	0	0	8	9	27	1	1	2	23
7	0	2	0	4	19	1	0	5	1	0	7										6	0	10	3	16	25	2	1	3	4	0	4
2	0	0	0	0	4	0	0	136	0	0	2										0	0	7	22	0	118	2	0	1	0	0	1
0	15	0	0	0	10	0	1	12	0	0	21										11	0	27	1	0	129	1	0	0	0	0	3
21	0	1	0	0	32	0	23	2	0	1	1										3	2	7	10	2	18	0	10	0	0	0	29
1	0	6	19	0	51	0	0	0	0	1	2										1	0	1	0	2	96	2	0	0	0	0	0
0	0	2	1	0	52	0	0	18	0	0	2										11	0	24	0	0	118	1	0	2	0	3	1
1	0	3	0	0	41	0	4	1	1	0	24										6	0	1	3	1	1	1	0	92	3	0	1
0	0	2	0	0	6	0	1	0	0	0	0										4	0	7		8	3	17	0	194	3	5	0
0	0	0	0	0	0	2	0	1	0	0	7										1	0	3	4	0	13	0	0	111	0	2	176
5	0	0	0	0	0	0	0	1	0	1	17										2	1	0	13	1	1	3	1	39	2	18	0
4	0	0	0	5	3	1	0	0	0	0	1										1	0	0	1	4	41	1	0	11	1	0	77
0	0	1	0	1	0	0	0	2	0	2	0										2	0	0	0	22	51	13	0	14	0	0	122
1	0	0	0	0	0	0	0	5	0	1	2										4	0	0	5	2	41	1	0	137	0	0	45
2	1	0	0	1	0	1	0	0	0	0	2										1	0	1	0	3	0	0	0	1	1	0	2
9	15	0	0	0	1	0	0	1	49	3	1										0	1	0	2	2	9	0	0	62	1	2	110
0	1	0	0	0	0	0	0	0	0	1	4										1	9	0	11	7	41	1	0	42	0	1	53
0	1	0	0	0	8	0	0	5	0	0	0										0	0	14	0	1	46	1	0	1	1	0	7
0	0	0	0	30	4	0	0	2	20	0	10										3	0	12	1	0	103	1	0	1	0	6	24
1	0	0	0	0	2	0	0	12	0	11	9										4	0	21	1	0	22	0	0	0	1	0	16
1	0	0	0	4	0	0	0	12	0	2	11										6	0	24	3	0	3	1	0	0	1	15	11
0	0	2	0	1	0	0	2	7	0	0	12										0	0	0	0	0	4	9	1	0	1	0	16
2	0	0	3	0	16	1	1		0	0	0										3	0	14	2	0	1	13	0	0	0	0	21
15	0	0	0	0	2	8	0	0	61	0	57										9	0	6	3	0	11	0	1	12	0	0	21
1	0	0	0	0	50	0	1	1	3	1	2										2	0	1	2	0	0	0	1	2	4	0	4
0	0	0	0	0	0	1	0	1	24	5	20										1	0	8	1	1	1	22	0	1	0	0	1
0	0	0	0	0	1	1	0	0	0	1	0										0	0	0	0	0	3	4	2	1	1	0	0
3	0	0	0	0	26	4	0	3	0	2	15										2	0	0	1	3	1	0	0	21	0	0	9
0	0	0	1	2	3	0	0	3	1	1	2										0	0	1	0	0	0	0	1	2	1	0	0
4	0	0	0	0	15	0	0	1	4	1	8										34	0	0	0	0	6	4	0	2	1	0	1
0	0	0	0	0	71	0	0	0	0	1	4										0	0	1	0	0	6	0	0	1	5	0	19
2	23	0	12	2	0	2	0	0	0	1	1										7	0	1	1	2	57	0	0	0	2	1	13
0	0	0	0	0	0	0	0	2	0	1	5										0	1	0	0	0	58	0	0	25	0	1	23
2	1	1	0	3	0	0	1	0	1	11	24										0	1	0	0	0	35	1	0	1	5	0	1
5	1	0	1	7	8	0	1	0	0	3	2										0	0	0	2	0	3	0	0	25	2	0	0
6	1	0	0	0	0	4	0	2	0	0	7										0	0	1	0	18	1	9	0	19	0	0	59
0	0	2	0	0	26	2	2	3	0	1	20										0	0	0	9	22	47	1	0	0	2	2	41
1	0	0	0	5	0	0	0	0	0	0	9										0	0	0	7	0	12	0	0	0	3	0	0
0	1	0	0	1	112	1	0	0	2	0	11										0	0	0	3	3	5	0	0	0	2	0	4
0	0	2	0	2	2	0	2	1	0	1	55										0	0	10	3	1	26	0	0	27	1	0	69
1	2	2	1	0	14	0	0	3	0	0	9										0	0	0	10	0	0	2	0	9	0	0	7
2	1	18	0	0	1	0	0	0	1	15	1										0	2	0	9	0	3	2	0	4	1	0	68
0	1	1	0	1	4	2	0	4	0	0	25										0	0	0	4	2	0	5	0	87	4	3	6
0	3	0	0	7	0	0	0	0	0	2	12										0	0	0	6	0	4	0	1	27	0	2	2
3	25	0	1	2	0	1	1	19	0	0	25										11	0	77	0	0	31	1	0	0	4	0	7
0	6	0	1	0	1	0	1	0	0	3	11										0	1	0	5	0	0	0	16	2	1	0	3
1	0	0	1	0	1	1	0	53	0	0	0										0	1	0	1	0	0	0	0	0	0	2	1
0	0	0	0	0	9	0	0	11	0	51	0										0	0	0	0	7	2	0	0	0	2	0	19
0	1	1	0	0	0	6	0	43	0	2	4										0	0	0	1	2	0	1	0	0	1	0	32
1	1	32	0	0	0	0	2	0	1	3	13										4	0	0	7	5	81	1	0	2	2	0	38
0	0	0	5	0	1	0	0	4	0	1	43										1	2	0	1	0	6	0	1	3	1	17	0
0	3	0	0	6	1	0	0	22	0	23	1										0	2	10	0	1	83	0	6	1	0	0	0
8	0	0	0	0	0	0	4	3	0	3	40										1	0	23	2	2	30	0	1	1	1	1	1
1	0	2	0	0	72	1	2	0	0	0	10										2	1	4	9	5	108	0	0	2	5	1	68
0	3	2	2	0	0	0	1	1	0	0	68										0	2	3	1	9	14	0	3	68	2	9	104
0	0	5	0	1	21	4	0	0	18	0	0										0	0	6	0	1	44	2	13	1	1	1	45
0	2	2	0	0	16	4	0	1	0	0	0										0	0	2	3	0	30	11	18	75	0	0	9
0	0	4	0	0	0	2	0	66	2	15	0										0	0	2	1	0	88	0	2	110	1	0	1
0	1	0	0	0	0	1	1	0	0	0	0										6	0	0	0	0	92	1	2	89	2	0	0
0	0	0	0	0	0	5	0	24	0	6	6										2	0	33	5	0	1	0	0	0	7	0	108
1	0	1	0	0	0	0	0	0	3	5	0										1	1		15	0	0	1	3	24	3	0	0
0	0	0	0	0	0	0	0	205	0	0	0										2	0	4	0	0	1	0	0	0	0	0	101
0	1	0	0	1	3	0	23	0	0	1	0										1	0	3	0	0	0	3	1	103	0	1	0
0	0	0	0	0	0	4	0	63	0	0	1										0	0	26	4	0	1	1	0	20	4	0	25
0	0	0	0	0	0	6	2	0	0	1	0										0	2	15	0	2	4	0	0	46	0	0	7
0	4	1	0	0	0	0	1	1	0	1	2										1	1	9	0	0	0	0	2	3	4	0	35
0	0	1	0	0	2	1	0	0	0	1	2										0	4	4	0	0	1	5	1	1	9	0	28
0	0	4	0		6	5	0	0	0	1	0										3	1	3	1	2	1	3	15	0	0	0	46
0	7	2	0	0	11	0	0	0	0	0	0										4	1	5	0	0	7	0	4	4	0	0	17
0	1	1	0	0	0	0	1	0	0	0	1										0	27	4	1	0	1	0	4	0	0	0	56
0	1	0	6	0	0	0	2	2	0	0	0										1	0	0	0	0	6	2	1	1	1	0	43
0	0	0	0	3	4	2	0	0	0	1	0										2	13	0	5	1	2	0	0	0	0	0	1
0	2	1	0	2	0	1	0	1	0	3	0										3	0	0	5	0	2	2	0	1	0	0	40
0	3	1	4	0	0	2	0	1	0	0	1										0	0	0	15	2	27	3	0	0	0	1	0
0	0	0	0	0	3	0		117	0	1	2										0	0	1	0	0	4	4	7	4	0	0	0
0	2	0	0	0	0	8	0	7	13	0	2										1	0	0	0	0	10	4	27	0	1	1	10
0	3	1	0	0	0	1	0	159	0	1	1										0	0	0	5	2	0	0		3	0	0	80
0	0	0	0	1	0	0	0	7	0	1	3										1	2	0	0	1	4	1		7	1	0	0
0	6	0	0	0	0	0	30	153	0	2	0										0	0	2	2	0	3	18		6	5		27
0	2	1	0		0	1	0	2	0	3	0										5	5	1	2	0	1	4		47	4		57
0	3	0	0	5	0	0	0	42	84	0	174										0	12	0	5	2	1	0		2	0		89
0	2	0	3	0	1	19	0	0	1	2	61										3	14	0	0		1	3		0	0		7
7	0	0	2	0	0	1	28	47	0	0	142										16	7	0	0		2	8		12	5		24
0	0	2	1	0	0	0	0	0	2	1	98										1	0	0	1		3	1		9	0		58
0	0	0	0	0	0	0	0	0	0	5	55										0	12	4	1		2	2		0	13		68
0	0	0	0	0	0	0	1	0	3	1	102										1	0	13	0		17	0		1	0		4
4	0	0	0	0	0	1	5	0	0	3	81										1	1	22	0		18	0		122	0		12
2	1	0	0	30	2	0	26	1	0	0	2											1	0			9	0		93	1		4
0	0	0	0	0	0	15	0	0	6	0	1											0	4			10	4		201	0		2
0	0	61	0	0	0	3	17	1	0	0	1											8	0			18	1		22	18		37
0	0	0	0	0	0	2	0	1	1	1	1											0	5			2	4		80	1		54
0	0	0	3	1	0	0	1	7	1	77	1											0	28			6	3		5	5		1
0	0	0	0	0	0	2	0	46	0	0	1											0	7				0		4	5
1	0	0	0	0	3		0	0	99	0	1																0		43	4
0	0	0	0	0	0		41	43	0	3	2																0		0	4
0	0		1	0	2		0	58	0	1	0																3			1
2	0		0	1	0		0	68	0	0	0																1			22
1	0		8	0	0		0	96	0	0	0																2			0
0	0		7	0			22	111	0	0	71																2			0
0	0		2	0				2	3	3	0																0			0
0	0		0	0					0	0	1																13			4
0	0		2						44	2	19																4			9
0	0		0						0	5	1																2			3
1	0		4						0	0	75																7			0
0	3		0						0	4																	2			0
1	0		0						0	0																	0			3
0			24						0	0																	7			2
0			0						0	0																	3			0
0			2						0	1																				5
0			0						4	1																				0
0			0						0	3																				4
1			0						0	0																				2
1			1						0	2																				1
			19						0	1																				1
			0						0	20																				11
			7						0	0																				12
			0						0	69																				1
			0						0	1																				5
			1						0	0																				1
			4							11																				10
			0							0																				0
			0							0																				0
			17							12																				58
			0							1																				1
			0							1																				0
			0							6																				4
			2							1																				1
			0							1																				0
			0							3																				0
			0																											0
			0																											0
			17																											1
			0																											3
			0																											0
			39																											7
			0																											0
			0																											4
			32																											10
			0																											1
			0																											9
			0																											4
			18																											0
			0																											2
			0																											6
			20																											1
			0																											4
			0																											9
			0																											1
			0																											7
			0																											0
			0																											1
			5																											0
			0																											5
			14																											0
			0																											1
			41																											1
			0																											10
			0																											0
			0																											1
																														0
																														0
																														0
																														3
																														18
																														2
																														1
																														0
																														2
																														1
																														0
																														0
