# Supplementary material for: Genetic instability from a single S phase after whole-genome duplication
Source: Nature. 2022 Mar 30;604(7904):146–51. doi: 10.1038/s41586-022-04578-4 (PMC8986533; doi:10.1038/s41586-022-04578-4)
Supplement: Supplementary file 19 — Source Data Extended Data Fig. 6 [file 41586_2022_4578_MOESM19_ESM.xlsx]

## Sheet: Extended data Fig 6a
Percentage of cells
G1 RPE WT	G1 RPE PCNA	S RPE WT	S RPE PCNA	G2/M RPE WT	G2/M RPE PCNA
75.2	73.6	13.4	14.7	11.4	11.7
74.5	73.1	13.3	15.9	12.1	11
72.5	72.9	14.9	16.6	12.6	10.5
72.5	73.4	14.2	15.7	13.3	10.9
												Mean ± SEM, >30 000 cells were analyzed from three independent experiments.

## Sheet: Extended data Fig 6d
Total number of spots
D	T
970	2608
3699	1870
1147	2093
1544	1628
1197	2618
1237	2095
1423	3548
1332	3136
1229	8521
1227	4148
3180	7758
4052	5989
3408	1334
4042	2464
4569	5766
4679	2565
3374
2047	2663
1230	5537
2435	5736
2238	4719
			Mean ± SEM, >20 S-phase cells were analyzed from three independent experiments.

## Sheet: Extended data Fig 6e
Number of EdU foci / nuclear area
D	D	T	D	D	T
0.0002324	7.4e-05	3.8e-05	0.00347332	0.00036327	0.0004213
0.00095482	7.4e-05	3.8e-05	0.000239578	0.00035496	0.00048921
0.00128685	6.7e-05	0.000257	0.000173717	8.7928e-05	0.00015608
0.00063961	6.5e-05	0.000655	8.49834e-05	8.7689e-05	0.00067912
0.00134922	0.000813	0.000159	0.00208281	0.0010742	0.00016226
0.00066737	0.00049188	0.00031048	0.000215054	0.00048932	0.0003504
0.001607	0.0009341	0.00038414	0.000980654	0.00078388	0.00059333
0.00223762	0.00024775	0.00047178	0.00347319	0.00176939	4.9412e-05
0.0004364	0.00066017	0.00429474	0.00213383	0.00025674	0.00062422
0.00016791	0.00105631	0.00195904	0.00199689	0.00107365	4.5806e-05
0.00030168	0.00254054	0.00017392	0.00187544	0.00056296	0.00062422
0.00037364	0.00342746	0.00129182	0.000577177	0.00051818	0.00044526
0.00236357	0.00087457	0.00094675	0.000497795	0.00082583	0.00040641
0.00043835	0.00092771	0.00010216	0.00358764	8.2379e-05	0.00062451
6.1061e-05	0.00120713	0.00033877	0.00145407	0.00154233	0.00038076
0.00166498	0.00211922	0.00026368	0.00122992	0.00087067	0.00034716
0.00209351	6.7395e-05	0.00128735	0.000611461	0.00070382	0.00052051
0.00106086	0.00201743	0.00099511	0.00033557	0.00030659	5.2648e-05
0.00216767	0.00141044	0.00098895	0.00118175	0.00019885	0.00020951		Mean ± SEM, >100 interphase cells were analyzed from three independent experiments.
0.00095429	0.00275346	0.00084321	0.000695229	0.00108932	0.00010306
0.00140076	0.00180243	0.00176999	0.00261241	0.00028251	0.00030146
0.00105597	0.00137931	0.0015828	0.000896057	9.267e-05	0.00014822
0.00302592	0.00164937	0.0002599	0.00319765	0.0006316	0.00044023
0.00126937	0.00129076	0.00149963	0.00261053	0.00066121	4.8333e-05
0.00163515	0.00138623	0.00025564	0.00365202	0.00020371	0.00023951
0.00321998	0.00244185	0.00193711	0.00033184	0.00029685	0.00019092
0.00200765	0.00121157	0.00184668	0.00066313	0.00088766	0.00056671
0.00119624	7.2823e-05	0.0019756	0.000244539	0.00018692	0.00023573
0.00279897	0.00565809	0.00077901	0.000163572	0.00027726	0.0017243
0.00339973	0.00320877	3.6421e-05	0.000159134	0.00045098	0.00032312
0.00158448	0.00140196	0.00011779	8.46597e-05	0.00049362	0.0002275
0.00174923	0.00159257	4.721e-05	0.000654397	0.00046404	0.00188299
0.00216505	0.00310456	0.00022875	7.94913e-05	0.00031104	0.00017018
0.00479862	0.00066046	0.00252243	0.000227169	0.00128334	0.00155554
0.00264487	0.00013071	0.00172604	0.000221239	0.00488976	0.00032957
0.00013872	0.00175347	0.00047333	0.000261894	0.00052457	7.8315e-05
0.00186466	0.00107731	0.00013399	9.67867e-05	0.00027544	0,00513135*
0.00361595	0.00323403	0.00073055	9.37295e-05	0.00013518	0,00450768*
0.00091116	0.00335717	0.00226123	7.44214e-05	0.00074329	6.1812e-05
0.00181428	8.1024e-05	0.00043816	0.000206143	0.00065636	0.00023035
0.00399408	0.00156729	0.00280629	0.000311478	0.00348469	5.6854e-05
0.00364327	0.00105411	0.00036998	8.16393e-05	0.00120337	0.00156626
0.00525882	0.000281	0.00072043	0.00203766	0.00038457	0.00011069
0.00274891	0.00110957	0.00103033	5.84932e-05	0.00063323	0.00033493
0.00317018	0.00229659	0.00168067	0.00374458	0.00010912	0.00048773
0.00345785	0.0006097	7.8499e-05	0.00229473	0.00226855	0.00038414
0.00314136	0.00127704	3.6992e-05	0.00211218	0.00199727	0.00176734
0.00249867	0.00021266	0.00071186	7.48167e-05	0.00284611	0.00105852
0.00298707	0.00183772	0.00045139	0.00185476	0.00070958	0.00048185
0.00140037	0.00189693	0.00155545	0.000446761	0.00070908	7.6243e-05
0.00086036	0.00055635	0.00083721	0.00131656	0.00010022	0.00116597
0.00070461	0.00319273	0.00197017	0.00166223	0.00176748	0.00083227
0.00026047	0.00236909	0.00063271	0.000154703	0.00019633	0.00068467
0.00177634	0.00120751	0.00031151	0.000468384	0.00114014	0.00101534
0.00320531	0.00181105	0.00038705	0.00120038	0.00064605	0.00060847
0.00288405	0.00037802	0.00023536	0.000812876	0.00036573	0.00210684
0.00118691	0.0004573	0.00018345	0.00075068	0.00280163	0.00056064
0.00118446	0.00198401	9.4144e-05	0.00042123	0.00026669	0.0001765
0.00014681	0.00178154	0.00012158	7.42225e-05	0.00205462	0.0014212
0.00176741	0.00048828	0.00037211	0.000563751	0.00138281	0.00245811
0.00047393	0.00096738	0.00011413	0.00032892	9.7542e-05	0.00131234
0.00114232	0.00010111	0.0007309	0.000737161	0.00057609	0.00108763
0.00032271	0.0012084	0.00303461	0.000179646	0.00018822	0.00038256
0.00064385	0.00044106	0.00241531	0.000186672	0.00091416	0.00025389
0.00012408	0.0007758	0.00213435	8.50557e-05	0.00043883	0.00078633
8.3794e-05	0.0005401	0.00085543	0.000712301	0.00099944	0.00048849
0.00110343	0.00161101	0.00016015	0.00045403	9.6182e-05	0.00121192
0.00126173	0.00093527	9.4282e-05	0.000329951	0.00056732	0.00186998
0.00013544	0.00083526	0.00168641	0.000241138	0.00063325	0.00068915
0.00034884	0.00482229	0.00213927	0.000388425	0.00043588	9.01957e-05
0.00014633	0.00130836		0.000353232	0.00061448	7.7226e-05
0.00044231	0.00412336		0.000225462	0.00019948	0.000201423
0.00020563	0.00236713		7.65052e-05	0.00115296	0.00157958
0.00023742	8.018e-05		0.000350713	0.00061291	0.00017949
0.00136737	0.00289338		0.000239621	0.00182863	0.00033839
0.00180408	0.00281806		0.000131752	0.00269633	0.00150578
5.7389e-05	0.00092901		0.000185874	0.00015901	0.000240431
0.00070146	0.00020643		0.00381791	0.00031551	0.000222133
0.00039544	0.00052159		0.00310619	0.00092116	0.000437863
0.00197715	0.00080665		0.00130463	0.00203252
0.00022321	0.00128946		0.0048673	0.000521
0.00055839	0.00215851		0.00317924	0.00286506
0.00046141	0.00025562		0.00229416	0.00212275
0.00037829	0.00065066		0.000666794	0.00232433
0.002055	0.0002362			0.00034713
7.214e-05	0.00050732			0.00059458
0.00025096	0.00135328			0.00249626
0.00049089	0.00168457			0.00264254
0.00084643	0.00041818			0.00166786
0.00074289	0.00020654			0.00340539
0.00014582				0.00033478
0.00169311				0.00032584
0.00099087				0.00131088
0.000847				0.00119255
0.00064271				0.00181571
0.00053505				0.00161667
0.00138301				0.00100722
0.00042728				0.00041883
0.00061833				0.00249819
0.00077024				0.000217723
0.00030492				0.0031725
				0.000217014

## Sheet: Extended data Fig 6f
Volume of active replication sites (µm3)
D	T
0.198522	0.1309
0.189069	0.1309
0.365532	0.1309
0.245789	0.1309
0.302509	0.1309
0.350635	0.1309
0.257821	0.129313
0.342068	0.1309
0.431074	0.128406
0.589889	0.127263
0.864978	0.135053
0.641183	0.130535
0.620374	0.175983
0.846434	0.22511
1.20112	0.238464
1.19389	0.254771
0.942177	0.299855
1.22739	0.373396
1.07509	0.336376
1.00316	0.551898
1.035	0.571409
0.917454	0.571339		Mean ± SEM, at least 1000 active replication sites were analyzed from three independent experiments
1.16654	0.667036
1.22178	0.731348
1.1658	0.651913
1.1392	0.730384
1.131	0.715542
0.949819	0.717256
1.26201	0.7774
0.189069	0.614168
0.226883	0.759912
0.113442	0.807778
0.113442	0.834398
0.226883	1.07697
	1.16057
0.135699	1.40717
0.1309	1.59396
0.1309	1.06086
0.1309	0.957626
0.129653	0.235124
0.1309	0.374353
0.1309	0.623922
0.1309	0.850796
0.1309	1.92846
0.12993	0.119261
0.1309	0.1309
0.1309	0.794078
0.130229	0.113442
0.1309
0.1309	0.1309
0.1309	0.1309
0.1309	0.1309
0.1309	0.1309
0.130337	0.1309
0.129873	0.1309
0.130387	0.1309
0.1309	0.157078
0.12971	0.138753
0.137398	0.138899
0.132875	0.138899
0.129912	0.163077
0.130215	0.138899
0.131315	0.144324
0.132998	0.212707
0.132913	0.249324
0.142289	0.280054
0.142387	0.396316
0.144586	0.421258
0.152412	0.569201
0.151729	0.443604
0.181133	0.595516
0.303633	0.549627
0.312319	0.579729
0.289916	0.707543
0.272548	0.657446
0.23044	0.699468
0.221432	0.504761
0.18444	0.458165
0.222657	0.364395
0.239702	0.375784
0.292654	0.548017
0.313074	0.741465
0.346361	0.843161
0.346439	0.91548
0.491692	1.20379
0.610021	1.58488
0.786071	1.75171
1.08378	1.44869
1.02648	0.978876
0.246083	0.988427
0.1309	0.721361
0.1309	0.461944
0.1309	0.356983
0.119261	0.327235
0.191981	0.299187
0.1309	0.482122
0.1309	0.292332
0.157075	0.567202
0.162894	0.453763
0.122171	1.02096
0.1309	0.113442
0.226883
0.1309	0.680639
0.1309	1.36128
	1.02096
0.226883	0.850801
0.642829	0.623921
0.583406	0.680641
1.10603	0.680642
2.23096	0.113442
2.60909	0.113442
2.0123	0.122171
2.51356	0.113442
2.52182	0.119261
2.39395	0.115936
2.21022	0.17758
2.62283	0.184998
3.10173	0.222345
2.94615	0.11577
2.62627	0.203613
2.12895	0.32333
2.11383	0.302409
2.11752	0.372819
2.17921	0.416827
1.39278	0.681064
1.41191	0.76819
1.25646	0.777677
1.48889	0.801253
1.58814	0.855739
1.75612	0.757805
1.40665	0.744338
1.09494	0.736118
1.04713	0.769588
0.694821	0.89999
0.635266	0.932919
0.645736	1.17955
0.769771	1.26287
0.939932	1.69465
0.90752	1.69389
1.00475	1.02913
0.775173	0.650969
0.907521	0.538841
0.907521	0.620138
1.02096	0.884827
	1.21542
0.1309	1.55034
0.12799	1.4558
0.125081	1.67323
0.162894	0.933696
0.176542	0.664641
0.149076	0.38919
0.133877	0.491575
0.175619	0.181506
0.339014	0.235612
0.283246	0.113442
0.402479	0.113442
0.571975
0.645839	0.1309
0.587111	0.1309
0.680639	0.1309
0.695309	0.1309
0.739081	0.1309
0.929748	0.1309
0.928836	0.1309
0.873235	0.12702
0.906085	0.139138
1.09469	0.137443
1.40602	0.144859
1.50679	0.153004
1.75001	0.173282
1.24241	0.167112
0.532296	0.159257
0.464126	0.172969
0.484305	0.252016
0.504871	0.250154
0.945334	0.337314
0.964238	0.180284
1.1344	0.310341
0.453761	0.309539
	0.506119
0.253878	0.526721
0.24311	0.460137
0.202331	0.525509
0.192751	0.770416
0.187134	0.732623
0.174529	1.02789
0.148865	0.765916
0.133808	0.818161
0.148593	0.977604
0.267414	0.948809
0.497232	1.26455
0.264189	1.00583
0.176467	0.955355
0.167547	0.796519
0.34531	1.00205
0.219614	0.778368
0.1309	0.663617
0.204447	0.503115
0.238521	0.610408
0.129557	0.661856
0.129736	0.74438
0.169076	1.00733
0.138121	1.22256
0.139916	1.30439
0.145529	1.30824
0.134826	1.05299
0.143821	0.761515
0.184327	0.601132
0.2335	0.441902
0.438948	0.534951
0.460235	0.66832
0.25481	0.521825
0.1309	0.45875
0.1309	0.568656
0.1309	0.910011
0.127408	0.765719
0.1309	1.08902
0.1309	0.703328
0.1309	0.956383
0.1309	0.983144
0.1309	1.81503
	1.81503
0.113442	1.41799
0.368683	0.794081
0.453763	0.340323
0.340323
0.255242	0.1309
0.226883	0.1309
0.189069	0.1309
0.289905	0.1309
0.357774	0.1309
0.30629	0.1309
0.507781	0.1309
0.488667	0.1309
0.487794	0.1309
0.739824	0.1309
0.686311	0.1309
0.876007	0.1309
1.11624	0.1309
1.42204	0.1309
1.11875	0.130647
1.29037	0.1309
1.18757	0.1309
1.55721	0.1309
1.14519	0.1309
1.05995	0.1309
0.95289	0.130697
1.07027	0.131654
0.817547	0.131354
0.794077	0.132887
0.805199	0.135098
1.0051	0.1313
1.10635	0.134007
1.2822	0.140073
1.85519	0.151184
1.98372	0.13956
1.43485	0.141899
1.1806	0.14469
0.879155	0.158782
0.598138	0.15813
0.195944	0.15326
0.198522	0.169329
0.453763	0.164961
0.302509	0.177886
0.226883	0.184445
	0.184593
0.1309	0.192395
0.1309	0.254351
0.1309	0.231872
0.1309	0.328876
0.1309	0.335507
0.1309	0.294949
0.1309	0.393897
0.126535	0.393533
0.136509	0.391786
0.180877	0.518017
0.142418	0.402919
0.172867	0.405496
0.281336	0.437253
0.281569	0.421865
0.367692	0.463379
0.325169	0.541496
0.47162	0.524045
0.503653	0.539176
0.425771	0.528183
0.448638	0.425476
0.379628	0.613871
0.407463	0.47885
0.487353	0.515763
0.600892	0.666366
0.525839	0.599068
0.715907	0.649371
1.08624	0.889556
0.949489	0.908558
1.17021	0.925262
1.0397	1.09245
1.01417	0.867284
0.706815	0.791165
0.35414	0.440417
0.188489	0.303583
0.314147	0.297568
0.831894	0.265669
1.41799	0.236858
0.60429	0.193229
0.964238	0.434131
0.83771	0.239976
1.1344	0.260337
0.652281	0.292332
0.314147	0.427587
1.24784	0.1309
0.349052	0.1309
0.113442	0.1309
0.113442	0.1309
0.1309	0.1309
0.1309	0.1309
0.1309	0.1309
0.1309	0.1309
0.1309	0.1309
0.1309	0.1309
0.1309	0.1309
0.136351	0.1309
0.129313	0.129557
0.168884	0.1309
0.201144	0.133676
0.215667	0.1309
0.226886	0.130069
0.287521	0.179082
0.322509	0.222381
0.309471	0.333926
0.286223	0.349798
0.305108	0.49415
0.270516	0.539339
0.303049	0.670866
0.381554	0.62987
0.432858	0.632567
0.448613	0.841197
0.502072	0.725515
0.630439	0.673874
0.909552	0.859455
0.88009	0.582613
0.701204	0.57601
0.496187	0.451611
0.365255	0.601433
0.299603	0.766341
0.122171	0.754963
0.125912	0.984119
0.1309	1.04646
0.170162	1.15064
0.113442	1.42732
0.235612	1.35583
0.453763	1.05105
0.1309	0.555431
0.1309	0.535528
0.1309	0.515872
0.1309	0.417887
	0.194888
0.1309	0.571566
0.122171	0.8508
0.235611	0.170162
0.120425	0.1309
0.15583	0.113442
0.125081	0.113442
0.120425
0.180346	0.1309
0.322872	0.1309
0.328109	0.1309
0.202292	0.1309
0.174528	0.1309
0.268219	0.1309
0.318507	0.1309
0.415777	0.1309
0.48659	0.1309
0.400267	0.1309
0.541873	0.1309
0.625715	0.1309
0.587168	0.1309
0.699196	0.1309
0.597511	0.1309
0.638541	0.1309
0.60891	0.1309
0.628043	0.1309
0.722346	0.1309
0.870187	0.1309
1.11159	0.1309
1.15818	0.1309
1.037	0.1309
0.928991	0.1309
0.660067	0.130106
0.316327	0.130229
0.122171	0.129997
0.113442	0.131869
0.1309	0.13103
	0.14819
0.113442	0.147241
0.226883	0.152715
0.170162	0.188652
0.151255	0.179058
0.226882	0.151413
0.326142	0.171621
0.359229	0.153408
0.532296	0.169054
0.448359	0.187766
0.502378	0.205134
0.55302	0.268538
0.760044	0.242318
0.695274	0.308622
0.697318	0.380153
0.873905	0.48143
0.721153	0.545923
0.514262	0.538688
0.602789	0.74642
0.494396	0.770055
0.587102	0.749112
0.611398	0.705611
0.653698	0.728979
0.63834	0.583493
0.722596	0.565213
0.876976	0.552915
0.870769	0.571563
0.899528	0.661086
1.0983	0.788177
1.5267	0.927851
1.70788	0.971505
1.9829	1.1373
1.77322	1.02931
2.3696	0.626149
2.32549	0.344687
0.708998	0.230242
0.652281	0.142981
0.368683	0.129557
0.113442	0.1309
0.113442	0.216705
0.113442	0.296695
	0.340323
0.1309	0.286224
0.1309	0.389773
0.1309	0.680642
0.1309	0.1309
0.1309	0.1309
0.1309
0.1309	0.1309
0.135808	0.1309
0.128846	0.1309
0.134314	0.1309
0.163551	0.1309
0.134971	0.150096
0.164834	0.175982
0.171136	0.154169
0.15484	0.125912
0.165169	0.128406
0.170636	0.146897
0.177359	0.144757
0.202022	0.144217
0.277621	0.161925
0.321105	0.137685
0.411586	0.132404
0.386026	0.202983
0.375647	0.226126
0.572877	0.259538
0.56622	0.268022
0.592731	0.31021
0.566394	0.447173
0.615966	0.483702
0.753674	0.539464
0.758187	0.607444
0.783777	0.778124
0.756876	0.82429
0.535159	0.802909
0.741975	0.845617
0.753059	0.824994
0.841343	0.641661
0.884012	0.708953
1.04956	0.741562
1.10406	0.774166
1.29279	0.764961
1.17019	0.845704
1.63778	0.688032
1.67773	0.701379
1.26906	0.754402
0.892972	0.848849
0.676823	0.926365
0.524299	0.985982
0.465106	0.978501
0.491576	1.22634
0.521078	1.64835
0.438057	1.70092
0.434565	1.68782
0.850801	1.40616
0.567198	1.18282
0.737356	0.810013
0.283602	0.849848
0.226882	0.806684
0.264696	0.518585
0.1309	0.684131
0.119261	0.259294
0.1309	0.567202
	0.567198
0.89091	2.15534
0.608817	1.92847
0.567783	1.1344
0.423512	1.47471
0.172345
0.280985	0.850796
0.214278	1.41799
0.280033	3.06284
0.393261
0.360461	0.226883
0.24158	1.07767
0.322871	0.302509
0.268974	0.340323
0.439582	0.170162
0.486848	0.113442
0.478423
0.648878	0.1309
0.565794	0.1309
0.607454	0.1309
0.588097	0.1309
0.566329	0.1309
0.548141	0.1309
0.374511	0.1309
0.592341	0.1309
0.440673	0.1309
0.549431	0.1309
0.398912	0.1309
0.429894	0.1309
0.433078	0.1309
0.418121	0.1309
0.490848	0.1309
0.509027	0.1309
0.508879	0.1309
0.581744	0.1309
0.565622	0.1309
0.532474	0.1309
0.504568	0.1309
0.568642	0.1309
0.599172	0.1309
0.696057	0.1309
0.745114	0.1309
0.738299	0.1309
0.674979	0.1309
0.75972	0.1309
0.799061	0.1309
0.855622	0.1309
0.907259	0.1309
0.843985	0.1309
0.861582	0.130737
1.00057	0.1309
1.00132	0.1309
1.01937	0.1309
1.30899	0.1309
1.87086	0.1309
2.32246	0.132473
2.52314	0.1309
1.72505	0.130765
0.941549	0.130757
1.26044	0.13186
0.907518	0.130625
0.831894	0.132388
0.397043	0.137359
0.226883	0.137796
	0.136193
0.144715	0.151375
0.146605	0.156005
0.14373	0.15223
0.151944	0.165282
0.148077	0.151337
0.189966	0.150256
0.146688	0.171597
0.155622	0.166099
0.145623	0.220791
0.158693	0.218014
0.132145	0.22485
0.134679	0.278833
0.13681	0.274913
0.133391	0.310697
0.128255	0.338976
0.122453	0.277857
0.145109	0.261381
0.14461	0.343815
0.165113	0.302873
0.153538	0.275437
0.173074	0.253673
0.142476	0.239679
0.146747	0.235348
0.165396	0.282061
0.183863	0.268553
0.176345	0.244798
0.161975	0.203132
0.158795	0.23093
0.196966	0.297984
0.205916	0.312005
0.224318	0.367358
0.284695	0.374065
0.335505	0.364193
0.372859	0.4166
0.279992	0.585704
0.359159	0.688899
0.36726	0.747537
0.408183	0.886677
0.543071	1.20973
0.665024	1.51515
0.740954	1.64284
0.836205	2.13932
0.794161	2.01813
1.02998	2.81294
0.929243	2.6401
0.861452	2.97992
0.851654	2.77487
0.846274	2.24477
0.959107	1.6754
1.07317	1.14312
1.45225	0.113442
1.65806	0.1309
1.72884
1.26091	0.1309
0.777497	0.1309
0.434459	0.1309
0.401707	0.1309
0.458749	0.1309
0.799064	0.1309
0.964963	0.1309
1.53725	0.1309
1.61651	0.1309
1.21948	0.1309
0.709001	0.1309
0.317635	0.1309
	0.1309
0.2407	0.1309
0.192851	0.1309
0.244335	0.1309
0.267721	0.1309
0.277994	0.1309
0.205068	0.1309
0.232017	0.1309
0.22361	0.1309
0.341241	0.1309
0.321813	0.1309
0.387865	0.1309
0.474019	0.1309
0.426465	0.1309
0.495035	0.1309
0.454168	0.1309
0.411379	0.1309
0.404076	0.1309
0.329142	0.1309
0.452889	0.1309
0.35443	0.1309
0.396907	0.130484
0.318007	0.1309
0.390634	0.1309
0.384923	0.1309
0.34391	0.1309
0.41623	0.1309
0.428165	0.1309
0.403388	0.1309
0.472876	0.1309
0.492685	0.1309
0.470177	0.130658
0.444075	0.144296
0.487067	0.147038
0.518911	0.152036
0.617617	0.175524
0.677411	0.146835
0.681918	0.176624
0.643154	0.184308
0.74985	0.174838
0.808531	0.167674
0.828552	0.21238
0.858878	0.219758
0.824352	0.231036
0.887289	0.245611
0.9346	0.296001
0.931231	0.327192
0.968252	0.354267
1.26648	0.395053
1.81207	0.448701
2.25713	0.503055
2.43033	0.556317
1.63508	0.520599
0.811968	0.524235
1.09076	0.50649
0.777874	0.502197
0.737362	0.410909
0.340323	0.411416
0.113442	0.492514
	0.548462
0.1309	0.568238
0.1309	0.53666
0.130027	0.687244
0.13421	0.957475
0.1309	1.09599
0.130141	1.09315
0.1309	1.10925
0.129809	1.23489
0.1309	0.997997
0.1309	1.01125
0.128718	0.501753
0.1309	0.389996
0.1309	0.40868
0.1309	0.126535
0.1309	0.1309
0.129981	0.1309
0.1309
0.1309	0.1309
0.128846	0.1309
0.1309	0.182183
0.1309	0.234156
0.130202	0.346759
0.130069	0.299187
0.129607	0.281532
0.129653	0.319675
0.133022	0.331035
0.135952	0.451845
0.13543	0.394374
0.141437	0.340323
0.148211	0.401488
0.15064	0.453841
0.146279	0.373027
0.155005	0.361977
0.160968	0.359574
0.161539	0.324359
0.205122	0.297327
0.17741	0.268934
0.249324	0.281894
0.272955	0.302114
0.314147	0.317276
0.420704	0.335088
0.442679	0.389858
0.444552	0.328631
0.530887	0.335501
0.56859	0.342348
0.720538	0.291079
0.683737	0.282971
0.731249	0.289482
0.685557	0.308524
0.654831	0.267698
0.555059	0.256993
0.63562	0.307438
0.610782	0.316716
0.729558	0.278592
0.874182	0.255164
1.01122	0.337277
1.15503	0.227083
1.19588	0.239974
1.31861	0.242211
1.22999	0.242592
0.893801	0.246693
0.577707	0.276383
0.406528	0.27557
0.378969	0.354485
0.301603	0.282415
0.254679	0.25333
0.359647	0.279852
0.29524	0.379788
0.301681	0.345127
0.325055	0.392509
0.292332	0.345061
0.405771	0.472941
0.794081	0.553476
	0.591532
0.1309	0.759604
0.1309	0.667186
0.1309	0.777155
0.1309	0.781532
0.1309	0.858923
0.1309	0.760749
0.1309	0.930623
0.1309	0.842412
0.1309	0.834376
0.1309	0.837866
0.1309	0.817603
0.1309	0.790587
0.1309	0.819255
0.1309	1.11522
0.1309	1.28024
0.1309	1.4891
0.1309	0.667924
0.130484	0.365921
0.1309	0.135259
0.130387	0.12896
0.1309	0.170162
0.1309	0.154896
0.130706	0.1309
0.135682	0.119261
0.130729	0.340323
0.132281	0.200708
0.140425	0.211616
0.139269	0.462491
0.143701	0.397042
0.156923	0.680642
0.1678	0.567203
0.186097	0.276334
0.189959	0.453763
0.198251	0.1309
0.218524	0.1309
0.237001	0.1309
0.269617
0.319508	0.1309
0.367408	0.1309
0.454698	0.1309
0.528516	0.1309
0.585627	0.1309
0.620586	0.1309
0.616192	0.129154
0.819254	0.1309
0.970662	0.129981
1.16148	0.130069
1.25499	0.141542
0.887779	0.133144
0.530466	0.1309
0.429256	0.130536
0.372902	0.139497
0.411951	0.136135
0.211303	0.133627
0.238178	0.133869
0.230521	0.133249
0.23125	0.140544
0.209435	0.139206
0.24143	0.145031
0.150097	0.154351
0.126535	0.184745
	0.200101
0.1309	0.242972
0.1309	0.238977
0.1309	0.21925
0.1309	0.245704
0.1309	0.313666
0.1309	0.36765
0.1309	0.345835
0.1309	0.400536
0.1309	0.428702
0.1309	0.563187
0.1309	0.591372
0.1309	0.564932
0.1309	0.63935
0.1309	0.629893
0.1309	0.673035
0.1309	0.777138
0.1309	0.734378
0.1309	0.564844
0.130627	0.608869
0.1309	0.725286
0.1309	0.865816
0.1309	1.0005
0.1309	0.970209
0.138524	0.738445
0.137926	0.835235
0.153034	1.10784
0.174425	0.600808
0.183432	0.625957
0.184453	0.338579
0.190204	0.285475
0.254185	0.242157
0.251305	0.1309
0.265702	0.1309
0.335485	0.1309
0.351936	0.1309
0.30713
0.350832	0.1309
0.36293	0.1309
0.459896	0.1309
0.591504	0.1309
0.646285	0.1309
0.842385	0.1309
0.81565	0.1309
0.663969	0.1309
0.404009	0.1309
0.232288	0.1309
0.228952	0.1309
0.35907	0.133899
0.582088	0.1309
0.779535	0.149892
0.748435	0.142535
0.75045	0.157078
0.778373	0.130503
0.59823	0.1309
0.589019	0.130503
0.514847	0.133144
0.197798	0.135156
0.150097	0.151953
0.126535	0.156344
0.1309	0.157234
0.1309	0.194428
	0.237813
0.1309	0.282506
0.1309	0.397594
0.1309	0.547735
0.1309	0.518334
0.1309	0.172785
0.1309	0.1309
0.1309	0.1309
0.1309	0.165804
0.1309	0.1309
0.1309	0.122171
0.122171	0.178892
0.1309	0.680642
0.1309	0.453763
0.1309	0.113442
0.123917	0.226883
0.1309	0.1309
0.1309	0.1309
0.1309
0.138533	0.1309
0.140498	0.1309
0.157076	0.1309
0.204198	0.1309
0.139261	0.1309
0.14451	0.12799
0.150202	0.1309
0.161299	0.1309
0.141421	0.1309
0.148974	0.1309
0.15549	0.1309
0.15133	0.1309
0.181607	0.1309
0.20141	0.1309
0.248991	0.1309
0.246426	0.1309
0.288236	0.1309
0.293231	0.1309
0.330022	0.1309
0.28537	0.1309
0.265529	0.1309
0.329179	0.1309
0.341548	0.1309
0.380492	0.1309
0.481022	0.1309
0.685905	0.1309
0.939626	0.1309
1.21682	0.1309
1.37284	0.126535
1.85197	0.1309
2.20323	0.1309
2.00009	0.1309
1.2311	0.1309
0.929725	0.1309
0.232702	0.1309
0.453763	0.1309
0.593381	0.1309
1.1344	0.1309
0.794081	0.1309
0.567203	0.1309
0.1309	0.129557
	0.1309
0.113442	0.143116
0.1309	0.13199
0.1309	0.141639
0.122171	0.145798
0.1309	0.153079
0.1309	0.139246
0.113442	0.173416
0.139622	0.150747
0.174529	0.162653
0.121377	0.162313
0.207252	0.135747
0.230374	0.164629
0.1309	0.18122
0.134864	0.203025
0.146764	0.203616
0.165219	0.179017
0.22334	0.250281
0.241257	0.252049
0.343523	0.255699
0.50744	0.27906
0.343548	0.245605
0.507402	0.245739
0.437765	0.317807
0.57644	0.395183
0.531794	0.482468
0.473491	0.488585
0.512691	0.583431
0.511572	0.80927
0.591172	0.854599
0.696561	1.11509
0.71761	1.03674
1.01977	0.885699
0.886569	0.298531
0.728003	0.150096
0.250637	0.12799
0.193321	0.146897
0.250682	0.144612
0.307911	0.1309
0.267605	0.1309
0.373047	0.1309
0.462491	0.1309
0.680642
0.453763	0.226883
	0.204194
0.1309	0.155982
0.1309	0.264696
0.1309	0.255242
0.1309	0.207976
0.1309	0.283602
0.1309	0.255243
0.1309	0.291705
0.1309	0.267397
0.12799	0.351957
0.126535	0.275499
0.178891	0.230664
0.12799	0.337414
0.126139	0.255243
0.135808	0.251543
0.132037	0.222345
0.129981	0.308665
0.128492	0.340322
0.134201	0.248698
0.132838	0.331062
0.128983	0.352927
0.139056	0.327718
0.149988	0.373934
0.181074	0.347303
0.175005	0.443897
0.214803	0.346399
0.246705	0.374759
0.288384	0.40913
0.364511	0.29458
0.298109	0.397889
0.302179	0.426977
0.233345	0.426894
0.189933	0.414494
0.217826	0.395753
0.211354	0.407354
0.225307	0.560429
0.219418	0.519678
0.282849	0.437361
0.307196	0.60265
0.362536	0.595242
0.456267	0.561924
0.482717	0.531442
0.492109	0.624637
0.532627	0.672191
0.702156	0.699732
1.1884	0.661394
1.631	0.801166
1.59599	0.727147
0.643439	0.709778
0.283311	0.808647
0.183253	0.744088
	0.808715
0.1309	0.794077
0.1309	0.749511
0.125081	0.763761
0.1309	0.798803
0.113442	0.830839
0.125081	0.893076
0.122171	1.18284
0.123418	1.15044
0.143113	1.23813
0.141949	1.30657
0.168557	1.29339
0.146452	1.34842
0.191601	1.29793
0.17511	1.29477
0.201524	1.55485
0.179133	1.35032
0.206281	1.31279
0.214025	1.40909
0.26158	1.34287
0.286997	1.39975
0.345154	1.46327
0.471699	1.67986
0.516897	2.00593
0.554468	2.03158
0.733176	2.44225
0.649304	2.58385
0.655074	2.8458
0.736983	2.38219
0.857502	1.74695
0.896848	1.15708
0.840614	0.879158
0.858193	0.812986
1.04013	0.850798
0.869452	1.64487
0.876612	2.49566
1.00836	1.02096
0.99194	1.19111
1.14277	2.15534
1.23787	0.964236
1.62936	0.907516
1.81595	0.567198
1.93619	0.623921
1.74213	0.226883
1.122	0.113442
0.90843
0.617065	0.1309
0.53785	0.1309
0.459581	0.1309
1.1104	0.1309
1.81503	0.127408
0.774447	0.157949
1.7583	0.137444
2.26878	0.129981
3.74347	0.176115
2.0419	0.132796
0.90752	0.159519
0.1309	0.199701
	0.184821
	0.187618
	0.242354
	0.3129
	0.337073
	0.441546
	0.469469
	0.492868
	0.467499
	0.626011
	0.72559
	0.687383
	0.469015
	0.542687
	0.447983
	0.496292
	0.463651
	0.609434
	0.722769
	0.589047
	0.71054
	0.819979
	1.18322
	1.38233
	1.36563
	0.767561
	0.454521
	0.318871
	0.413624
	0.252269
	0.324325
	0.198522
	0.229792
	0.170162
	0.1309
	0.1309
	0.113442
	0.226883
	0.1309
	0.113442
	0.226883
	0.1309
	0.1309
	0.1309
	0.1309
	0.1309
	0.1309
	0.1309
	0.1309
	0.145667
	0.133555
	0.134114
	0.147325
	0.167112
	0.209191
	0.195755
	0.173398
	0.177509
	0.227855
	0.213684
	0.304087
	0.377822
	0.392344
	0.581259
	0.504303
	0.665048
	0.515763
	0.550012
	0.393677
	0.378843
	0.474421
	0.658715
	0.711685
	0.869703
	1.06876
	1.3022
	1.38422
	1.27049
	1.15729
	0.951438
	0.639626
	0.452516
	0.433983
	0.651971
	0.74754
	0.785353
	1.21184
	1.09251
	1.84775
	0.916243
	0.869122
	0.1309
	0.122171
	0.1309
	0.113442
	0.113442
	0.1309
	0.129484
	0.266056
	0.229199
	0.243882
	0.210633
	0.237051
	0.247951
	0.260071
	0.42382
	0.396306
	0.332961
	0.346586
	0.501182
	0.652295
	0.596859
	0.362264
	0.366346
	0.542711
	0.545326
	0.638295
	0.370248
	0.36082
	0.403695
	0.532849
	0.366845
	0.432311
	0.412111
	0.311602
	0.319748
	0.354659
	0.378411
	0.379067
	0.332879
	0.320815
	0.441449
	0.309259
	0.370894
	0.324326
	0.272469
	0.306082
	0.424914
	0.397711
	0.426989
	0.388265
	0.4411
	0.479188
	0.45407
	0.424176
	0.459361
	0.548696
	0.685724
	0.66963
	0.752352
	0.767598
	0.881843
	0.739191
	0.684659
	0.740293
	0.627382
	0.655637
	0.677676
	0.862612
	1.05369
	1.16421
	1.14649
	1.4865
	1.91986
	1.66889
	1.31849
	0.967181
	0.833965
	0.436934
	0.177885
	0.125081
	0.122171
	0.113442
	0.302509
	0.453763
	0.1309
	0.405771
	0.1309
	0.340323
	0.794081
	0.567203
	0.1309
	0.1309
	0.1309
	0.1309
	0.1309
	0.1309
	0.1309
	0.12799
	0.1309
	0.127408
	0.128718
	0.153441
	0.134169
	0.148351
	0.141165
	0.181417
	0.173151
	0.173983
	0.14373
	0.161182
	0.16052
	0.179024
	0.205758
	0.247244
	0.337705
	0.356131
	0.456436
	0.463191
	0.482266
	0.639805
	0.607859
	0.754336
	0.763381
	0.625647
	0.845317
	0.738811
	0.722265
	0.832051
	0.689894
	0.785351
	0.889757
	0.77213
	1.01089
	1.10403
	1.32654
	1.29978
	1.51737
	1.70986
	1.80401
	1.20746
	0.8776
	0.267606
	0.113442
	0.226883
	0.122171
	0.1309
	0.1309
	0.127263
	0.148974
	0.150364
	0.1309
	0.154896
	0.127157
	0.197114
	0.150097
	0.125912
	0.179579
	0.255141
	0.177942
	0.134169
	0.127408
	0.135883
	0.206655
	0.168855
	0.14641
	0.142118
	0.2086
	0.210101
	0.235124
	0.169955
	0.260781
	0.359139
	0.14738
	0.235029
	0.195251
	0.218157
	0.251123
	0.335563
	0.377409
	0.305138
	0.34614
	0.359292
	0.395074
	0.522939
	0.565377
	0.389086
	0.386691
	0.540586
	0.486365
	0.489394
	0.462597
	0.380176
	0.428038
	0.378617
	0.435087
	0.498389
	0.534134
	0.59416
	0.571917
	0.431543
	0.551494
	0.538417
	0.526082
	0.542703
	0.44909
	0.608954
	0.490499
	0.425305
	0.535293
	0.471599
	0.851199
	0.892361
	0.891933
	0.806835
	0.903784
	0.995946
	1.0458
	1.08028
	1.09496
	1.14964
	1.41621
	1.31414
	1.69267
	1.78366
	2.40877
	1.74042
	1.54451
	1.2328
	0.890066
	0.952893
	1.31328
	0.226882
	0.178892
	1.42671
	0.1309
	1.36127
	0.680642
	1.70159
	1.1344
	0.340323
	0.113442
	0.113442
	0.1309
	0.1309
	0.1309
	0.1309
	0.1309
	0.1309
	0.1309
	0.1309
	0.1309
	0.1309
	0.1309
	0.1309
	0.1309
	0.1309
	0.1309
	0.1309
	0.1309
	0.1309
	0.1309
	0.1309
	0.1309
	0.1309
	0.1309
	0.12993
	0.1309
	0.1309
	0.130337
	0.147479
	0.153369
	0.142179
	0.154393
	0.156296
	0.168999
	0.157317
	0.166434
	0.190328
	0.189463
	0.189919
	0.174828
	0.189818
	0.209371
	0.241074
	0.234041
	0.274106
	0.311393
	0.321379
	0.319594
	0.379183
	0.400631
	0.402426
	0.42278
	0.449037
	0.461777
	0.499928
	0.583429
	0.660423
	0.70522
	0.714783
	0.979139
	1.05028
	1.13085
	1.18164
	1.23928
	1.36287
	1.35873
	1.3171
	1.66259
	1.67588
	1.07738
	0.807561
	0.644645
	1.07768
	1.30455
	1.0864
	0.750448
	1.02096
	0.680642
	0.453763
	1.1344
	0.340323
	0.1309
	0.1309
	0.1309
	0.1309
	0.1309
	0.1309
	0.1309
	0.1309
	0.1309
	0.1309
	0.1309
	0.1309
	0.1309
	0.1309
	0.1309
	0.1309
	0.1309
	0.1309
	0.1309
	0.1309
	0.1309
	0.1309
	0.1309
	0.1309
	0.1309
	0.1309
	0.1309
	0.1309
	0.1309
	0.1309
	0.1309
	0.1309
	0.1309
	0.1309
	0.1309
	0.1309
	0.1309
	0.1309
	0.1309
	0.1309
	0.1309
	0.1309
	0.1309
	0.1309
	0.1309
	0.1309
	0.1309
	0.1309
	0.1309
	0.1309
	0.1309
	0.1309
	0.1309
	0.1309
	0.1309
	0.130813
	0.131238
	0.13382
	0.133774
	0.135075
	0.13764
	0.138296
	0.139334
	0.165241
	0.214267
	0.248781
	0.376226
	0.515109
	0.452059
	0.260336
	0.144862
	0.1309
	0.1309
	0.1309
	0.1309
	0.1309
	0.1309
	0.1309
	0.1309
	0.130771
	0.138108
	0.138899
	0.134412
	0.139511
	0.137393
	0.133959
	0.133909
	0.133048
	0.131603
	0.129831
	0.129736
	0.140264
	0.129682
	0.1309
	0.130474
	0.130428
	0.1309
	0.129522
	0.1309
	0.129653
	0.129313
	0.1309
	0.129154
	0.135471
	0.1325
	0.134845
	0.139732
	0.142846
	0.136153
	0.139186
	0.152606
	0.145443
	0.15585
	0.15889
	0.164918
	0.160783
	0.154735
	0.153304
	0.153193
	0.144221
	0.148567
	0.1729
	0.161386
	0.169927
	0.166337
	0.171426
	0.167266
	0.181786
	0.187143
	0.168133
	0.203389
	0.189981
	0.21256
	0.201248
	0.197838
	0.242501
	0.237598
	0.271518
	0.257837
	0.282842
	0.306464
	0.327998
	0.34666
	0.338964
	0.445367
	0.481009
	0.529024
	0.643295
	0.717208
	0.801802
	0.829675
	0.927876
	1.07657
	1.16774
	1.34718
	1.63541
	1.29925
	1.42118
	0.904891
	0.482435
	0.18849
	0.125081
	0.1309
	0.1309
	0.1309
	0.1309
	0.1309
	0.1309
	0.1309
	0.1309
	0.1309
	0.1309
	0.1309
	0.1309
	0.1309
	0.1309
	0.1309
	0.1309
	0.1309
	0.1309
	0.1309
	0.1309
	0.1309
	0.1309
	0.1309
	0.1309
	0.1309
	0.1309
	0.1309
	0.1309
	0.130744
	0.130744
	0.134125
	0.132846
	0.140464
	0.139626
	0.142382
	0.146033
	0.13675
	0.132859
	0.132135
	0.132612
	0.136662
	0.135448
	0.14511
	0.149152
	0.168384
	0.194571
	0.218121
	0.279878
	0.373902
	0.475411
	0.352748
	0.379067
	0.339799
	0.324589
	0.316764
	0.3196
	0.25047
	0.196858
	0.196054
	0.224989
	0.202647
	0.26688
	0.191189
	0.17453
	0.151842
	0.1309
	0.1309
	0.1309
	0.1309
	0.1309
	0.1309
	0.1309
	0.1309
	0.1309
	0.1309
	0.1309
	0.1309
	0.1309
	0.1309
	0.1309
	0.1309
	0.1309
	0.1309
	0.1309
	0.1309
	0.1309
	0.1309
	0.1309
	0.1309
	0.1309
	0.1309
	0.1309
	0.1309
	0.1309
	0.1309
	0.1309
	0.1309
	0.1309
	0.1309
	0.1309
	0.130768
	0.130753
	0.1309
	0.1309
	0.130792
	0.130692
	0.130705
	0.134751
	0.135865
	0.136732
	0.139841
	0.146547
	0.144519
	0.147251
	0.139626
	0.140309
	0.147672
	0.156264
	0.190077
	0.208394
	0.243928
	0.315634
	0.342313
	0.368344
	0.277749
	0.204974
	0.188492
	0.1309
	0.125081
	0.122171
	0.1309
	0.1309
	0.1309
	0.1309
	0.1309
	0.1309

## Sheet: Extended data Fig 6g
	Number of active replication sites
Time (minutes)	D	T
0	2	1
10	3	1
20	9	1
30	7	2
40	8	2
50	8	2
60	12	1
70	11	2
80	18	5
90	14	1
100	22	1
110	20	5
120	32	5
130	39	4
140	49	8
150	51	4
160	56	3
170	53	9		Mean ± SEM, >20 S-phase cells were analyzed from three independent experiments.
180	64	12
190	64	14
200	69	8
210	68	16
220	71	24
230	95	17
240	77	22
250	82	29
260	84	19
270	99	28
280	102	35
290	108	36
300	109	44
310	124	40
320	145	37
330	128	42
340	127	47
350	148	64
360	147	55
370	149	49
380	138	45
390	106	60
400	127	72
410	95	68
420	91	73
430	78	72
440	57	71
450	42	93
460	38	90
470	27	79
480	17	69
490	12	75
500	13	83
510	11	85
520	10	84
530	9	77
540	6	71
550	4	82
560	6	96
570	5	88
580	4	101
590	2	92
600	2	103
610		100
620		94
630		89
640		91
650		92
660		94
670		89
680		90
690		102
700		93
710		95
720		101
730		90
740		70
750		62
760		60
770		51
780		42
790		27
800		27
810		18
820		18
830		13
840		6
850		4
860		3
870		3
880
890
900
910
920
930
940
950
960
970
980
990

## Sheet: Extended data Fig 6h
Earl/late S phase duration
D	T
0.565217	0.645161
1.28125	1.25
0.863636	2
0.555556	1.3913
0.5	1.5
0.354839	1.77778
0.961538	0.90625
1	1.22222
0.541667	0.56
0.909091	0.833333
0.941176	1.08
0.756757	2.16667
0.777778	1.35484
0.594595	0.964286
0.586957	1.51429
0.675676	1.03846
0.55	1.30303
1.10526	2.05263
0.441176	1.13793
0.965517	1.2381
0.456522	1		Mean ± SEM, > 70 cells from two independent experiments were analyzed.
	1.2449
	1.07547
	1.16216
	2.17857
	0.619048
	0.885714

## Sheet: Extended data Fig 6i
S-phase duration
D	T
11.2	14.3
7	14.7
10.5	12.8
9.8	13.7
11	17.2
14.3	16.7
10.5	11.8
9.7	7.8
9.7	11.2
9	11
10.2	13.4
11.2	10.4
11.4	9
9.4	8.2
5	9.4
5.4	9.4
6.2	11.8
11.4	12.4
13	8.4
9	14
14.4	6.8		Mean ± SEM, > 70 cells from two independent experiments were analyzed.
5.3	10.2
9.2	7
13.6	9.4
13.6	15.4
6.7	11.6
9.8	10.2
6.4	8.6
12.2	18.8
6.2	16.4
8	11.4
6.2	16.8
5.6	13.2
9.2	10.2
12	17.2
5.5	10.4
8	9.2
11.3	14.2
8.7	16.4
5.7	13.2
7.7	13.2
9.7	16.8
9.5	9.8
5.3	16
10.2	9.2
6	12.6
8.8	14
5	11.2
6.3	9.8
5.5	11.2
10.3	11.8
7.5	13
6.5	15.2
7	8
7.8	15.4
7.8	14.2
9	10.6
9	11.8
7.6	12.4
7.2	12.4
12.6	14.6
8.8	12.4
10	13.8
13.2	9.2
9.2	12.6
10.2	9.2
9.4	12.4
13	12.4
13.2	12.6
8.6	15
11.2	12.2
12.2	9
11	14.3
8	10.3
10.4	10.3
6	9.5
12.1667	8.3
6.83333	12.2
7	7.8
7	9.3
7	9.8
8.5	17.3
7.66667	9.7
6.16667	9.5
7	18.8
11	10.2
10.8333	9.3
10.6667	11.3
9.83333	9.2
12.1667	8.5
10.3333	13.5
10.3333	11
13.3333	9.16667
8.16667	11.6667
9.5	16.6667
11.1667	10.1667
	13.3333
	13
	18.3333
	17.3333
	15.8333
	12.1667
	9.16667
	14.6667
	17.6667
	12.6667
	9.66667
	10.3333
	15.6667
	10.6667
	18.3333
	18.3333
	13.3333
	14.8333
	11.3333
	11

## Sheet: Extended data Fig 6j and k
Replication fork speed (kb/min)										Cldu/Idu ratio
HCT116 DMSO	HCT116 CF								Frequency	DMSO	CF
0.290733	0.586667								<50	13	5
0.444133	0.445333								50-100	53	55
0.427567	0.6442								100-150	25	25
0.4627	0.396733								>150	9	15
0.3621	0.7095
0.523133	0.4945
0.2414	0.440767								Mean ± SEM, > 250 relication fork were analyzed.
0.499867	0.569767
0.306367	0.612767
0.316233	0.301
0.263367	0.634267
0.3225	0.7095
0.354767	0.602
0.5375	0.731
0.4515	0.5375
0.376233	0.4085
0.387	0.6665
0.387	0.333267		Mean ± SEM, > 250 relication fork were analyzed.
0.4085	0.784733
0.473	0.6665
0.559	0.591267
0.43	0.516
0.440733	0.473
0.301	0.731
0.6235	0.645
0.43	1.032
0.440767	0.688
0.3225	0.333267
0.462233	0.645
0.817	0.387
0.6235	0.473
0.526733	0.806233
0.473	0.268767
0.677267	0.462233
0.317133	0.6665
0.654733	0.6235
0.3655	0.763233
0.591267	0.698733
0.569767	0.3225
0.43	0.4515
0.473	0.344
0.440733	0.4515
0.591267	0.505233
0.396233	0.774
0.591233	0.5805
0.7095	0.7095
0.446633	0.731
0.720267	0.473
0.6665	0.387
0.7955	0.397767
0.262533	0.290267
0.435233	0.6665
0.3862	0.559
0.477633	0.903
0.6957	0.354767
0.348533	0.774
0.4993	0.4515
0.449633	0.989
0.502033	0.784767
0.237667	0.483733
0.362333	0.5375
0.418	0.655733
0.388	0.784733
0.477167	0.43
0.284033	0.397733
0.394333	0.4515
0.1931	0.516
0.435367	0.602
0.268767	0.43
0.289433	0.6665
0.2795	0.602
0.43	0.5805
0.376233	1.4832
0.526733	0.841167
0.419267	1.17077
0.483767	0.388567
0.290267	1.12877
0.397767	0.419233
0.3225	0.5805
0.5805	0.7095
0.645	0.548233
0.397733	0.473
0.516	0.870733
0.2795	0.8385
0.5805	0.774
0.4515	0.688
0.397767	0.817
0.440733	0.548267
0.440767	0.817
0.7955	0.526733
0.5805	0.591267
0.612767	0.5375
0.4515	0.849233
0.5805	0.634267
0.387	0.6235
0.9445	0.774
0.3225	0.8385
0.505267	0.946
0.4515	0.774
0.5805	0.7955
0.4085	0.774
0.4945	0.731
0.354733	0.3655
0.559467	0.6235
0.4945	0.731
0.5805	0.612767
0.516	0.720233
0.7095	0.6665
0.4945	0.870733
0.602	0.645
0.316133	0.655733
0.469067	0.569733
0.406167	0.731
0.431933	0.645
0.549967	0.7955
0.391233	0.7095
0.398233	0.827767
0.4082	0.688
0.4594	0.7955
0.315233	0.376267
0.697553	0.311733
0.770232	0.333233
0.7955	0.3655
1.10725	0.645
0.13975	0.645
1.161	0.849267
0.7955	0.387
0.989	0.86
0.288186	0.8815
1.17175	0.5375
0.2365	0.569733
1.17348	0.311767
0.483027	0.204233
0.7525	0.526767
0.86	0.806267
0.16125	0.817
1.0105	0.548267
0.61275	0.505267
1.118	1.34373
0.288576	0.720233
1.27925	0.9675
0.35475	0.516
0.427651	0.731
0.342055	1.247
0.712011	0.289867
0.957411	0.591233
0.22651	0.344
0.698767	0.505233
0.776021	0.43
0.645	0.602
0.602	0.505233
0.4945	0.3655
0.493174	0.526767
0.41925	0.3783
0.63425	0.5115
0.35475	0.516
0.56975	0.473
0.1935	0.498533
0.5805	0.6458
0.559	0.602833
0.903	0.2795
0.8385	0.2795
0.559	0.473
0.731	0.43
0.8815	0.693367
1.12463	0.5375
0.725301	0.6665
0.4945	0.3655
0.44025	0.268733
0.55926	0.2795
0.61275	0.2795
1.1825	0.677233
0.6665	0.5805
0.67725	0.698733
0.8385	0.946
0.95675	0.7095
0.59125	0.7955
0.63425	0.1935
0.80625	2.4295
0.59125	0.225767
0.82775	0.688
0.773519	1.204
0.519517	0.7955
0.301	0.311733
0.666047	0.2795
0.746697	0.4085
0.7095	0.2365
0.72025	0.4515
0.52675	0.43
0.730901	0.645
0.720101	0.602
0.833189	0.516
0.4945	0.655733
0.494732	0.698733
0.817334	1.04277
0.645	0.806267
0.902895	0.677267
0.427651	0.483767
0.261845	0.4945
0.755639	0.2795
0.902831	0.397733
0.752234	0.505233
0.723903	0.459233
0.495064	0.8385
0.7525	0.655733
0.731	1.12877
0.774	0.473
0.568223	0.43
0.39775	0.247267
0.5375	0.569767
0.1935	0.559
0.4515	0.818333
0.29025	1.02117
0.37625	0.870767
0.67725	0.516
0.817	0.444033
0.903	0.7361
0.602	0.633067
0.602	0.1935
0.8385	0.419267
1.13895	0.655767
0.782366	0.473
0.39775	0.0752667
0.461726	0.4515
0.51272	0.806267
0.731	0.473
1.08575	0.688
0.18275	0.118233
0.43	0.784733
0.69875	0.129
0.89225	0.526733
0.48375	0.2365
0.5375	0.516
0.74175	0.129
0.817	1.333
0.774	0.7955
0.417646	0.698733
0.781543	0.849267
0.258	0.559
0.634155	0.5375
0.718241	0.7525
0.76325	0.204267
0.63425	0.602
0.7095	0.3655
1.31132	0.247267
0.709354	1.032
0.688839	0.731
0.4085	0.7095
0.494732	0.612733
0.817334	0.43
0.903	2.15
0.806156	0.806267
	0.215
	1.4405
	0.8815
	0.892267
	0.6235
	0.3225
	0.559
	0.6235
	0.591167
	0.5283
	0.467333
	0.626133
	0.698733
	0.483767
	0.569733
	0.784767
	0.462267
	0.569733
	0.6235
	0.43
	1.462
	0.8385
	0.999733
	0.419233
	0.7095
	0.688
	0.774
	0.731
	0.4945
	0.688
	1.032
	0.731
	1.0535
	0.8385
	0.6665
	0.774
	0.559
	0.7095
	0.569767
	0.473
	0.569767
	0.86
	1.0105
	0.731
	0.5805
	0.6665
	0.6665
	0.8815
	0.8815
	0.763267
	0.784767
	0.827767
	1.29
	0.688
	0.526767
	0.4515
	0.688
	0.5375
	0.6235
	0.731
	0.7095
	0.7955
	0.6235
	0.602
	0.7525
	0.936833
	0.515167
	0.418533
	0.493133
	0.4945
	0.688
	0.182767
	0.6665
	0.741767
	0.43
	1.1395
	0.387
	0.5375
	0.473
	0.612767
	0.344
	0.4945
	0.505267
	0.6235
	0.8385
	0.473
	1.1395
	0.9245
	0.903
	0.5805
	0.344
	0.86
	0.602
	0.559
	0.172
	0.397733
	0.268767
	0.3225
	0.354733
	1.075
	0.5805
	0.817
	0.473
	0.8815
	0.473
	0.6235
	0.419233
	0.462267
	0.559
	0.9675
	0.6235
	0.387
	0.774
	0.7955
	0.4945
	0.4945
	0.3225
	0.774
	0.5375
	0.6235
	0.7955
	0.4515
