# Supplementary material for: Genetic instability from a single S phase after whole-genome duplication
Source: Nature. 2022 Mar 30;604(7904):146–51. doi: 10.1038/s41586-022-04578-4 (PMC8986533; doi:10.1038/s41586-022-04578-4)
Supplement: Supplementary file 20 — Source Data Extended Data Fig. 7 [file 41586_2022_4578_MOESM20_ESM.xlsx]

## Sheet: Extended data Fig 7d
RPE-1 cells					BJ Cells
Number of aneuploid chromosomes per cell					Number of aneuploid chromosomes per cell
Diploid G1	Diploid G2/M	Tetraploid G1	Tetraploid G2/M		Tetraploid G1	Tetraploid G2/M
0	0	0	0		0	0
0	0	1	0		0	0
0	0	0	22		0	0
0	1	2	0		0	10
0	0	0	0		0	3
0	0	3	1		0	7
0	0	1	2		0	11
3	0	0	0		0	2
0	0	7	0		0	3
0	0	0	8		0	0
0	0	5	2		0	1
0	2	0	5		0	0
0	0	0	0		0	1
0	0	0	0		0	11
0	0	0	0		0	3
0	7	0	0		0	0
0	5	1	0		0	0
0	0	0	0		0	0
0	0	5	2		0	10
0	1	9	0		0	7
0	0	0	0		0	1
0	0	0	0		0	0
0	0	0	0		0	1
0	6	0	1		0	7
0	0	0	0		0	0		Mean ± SEM, > 100 cells were sequenced.								Mean ± SEM, > 37 cells were sequenced.
0	0	0	0		0	5
0	7	0	1		12	0
1	1	1	0		0	0
0	0	0	0		0	2
0	0	0	5		0	0
0	1	1	0		0	0
0	0	0	0		0	2
0	0	0	0		0	0
0	0	0	1		0	2
0	0	0	14		0	0
0	0	1	0		0
0	0	4	5		0
0	0	0	0		0
0	0	0	0		0
0	0	1	0		0
0	9	0	0		0
0	0	0	0		0
0	0	0	1		0
0	0	0	0		0
0	0	1	1		0
0	0	0	20		0
0	2	0	0		0
0	0	0	6		0
0	0	6	2		0
0	0	0	0		0
0	0	0	16		0
0	0	0	3		0
0	0	0	0		0
0	1	0	0		0
0	0	1	1		0
0	0	0	0		0
0	0	0	0		0
0	3	0	0		0
0	0	0	0		0
0	12	0	0		0
0	1	0	0		0
0	7	0	3		0
0	0	0	1		0
0	0	1	19		0
0	0	5	3		0
0	0	1	2		0
0	0	0	1		0
0	0	0	22		11
0	1	1	0		0
0	0	0	0		0
11	0	0	11		0
0	0	0	1		0
0	10	0	1		0
0	0	0	0		0
0	0	0	0		0
0	22	0	20		0
0	2	0	9
0	0	0	0
0	0	0	1
0	8	0	2
0	1	1	10
0	6	1	1
0	0	0	1
0	0	0	3
0	0	0	0
0	0	0	3
0	0	0	0
0	0	2	1
0	0	0	3
9	0	0	0
0	6	0	0
0	0	0	22
0	0	0	18
0	0	0	0
0	0	11	1
9	0	0	4
0	1	0	9
0	0	0	0
0	8	0
0	0	1
0	0	0
0	0	0
0	0	1
0	0	0
0	0	0
1	0	0
0	0	0
0	0	0
0	0	0
1	0	0
0	0	1
0	0	0
0	1	1
0	0	0
0	4	0
0	1	0
0	0	1
0	0	0
0	0	0
0	0	5
0	0	1
0	0	1
0	0	0
0	0	0
0	0	1
0	0	0
0	0	0
0	0	0
0	0	0
0	0	0
0	1	0
0	0	0
0	0	1
0	4	0
0	0	0
0	0	0
0	4	1
0	0	0
0	0	0
0	0	0
0	0	0
0	0	0
0	0	0
0	0	0
0	0	4
0	1	0
0	0	2
0	1	0
0	0	0
2	3	0
0	0	0
13		14
0
0
0
0
0
0
0
0
0
