# Supplementary material for: Genetic instability from a single S phase after whole-genome duplication
Source: Nature. 2022 Mar 30;604(7904):146–51. doi: 10.1038/s41586-022-04578-4 (PMC8986533; doi:10.1038/s41586-022-04578-4)
Supplement: Supplementary file 21 — Source Data Extended Data Fig. 8 [file 41586_2022_4578_MOESM21_ESM.xlsx]

## Sheet: Extended data Fig 8b and c
8f - MS			8g - EnR
Relative RNA content			Relative RNA content
D	T		D	T
1	1.35556		1	1.52381
1	1.35805		1	1.52532
1	1.32892		1	1.52983
1	1.59
1	1.6
						Mean ± SEM, > 30 000 cells were analyzed from at least two independent experiments.

## Sheet: Extended data Fig 8e
% of tetraploid cells
D	T
6	86
11	86
0	80
6	92
8	88
11	93
5	100
0	89
6	86
5	90
0	86
5	75
11	78
0	88
11	96
0	85		Mean ± SEM from at least three independent experiments.
10	92
4	96
6	91
0	94
	88
	87
	84

## Sheet: Extended data Fig 8f and g
8j			8k
Actin levels / H2B (fold change)			β-Catenin levels / H2B (fold change)
D	T		D	T
1	1.07835		1	1.64
1	0.899973		1	1.77
1	0.780547		1	1.45
1	0.93
1	1.31
						Mean ± SEM from at least three independent experiments.

## Sheet: Extended data Fig 8h
H2B levels at chromatin / diploid (fold change)
D	T
1	1.51
1	1.77
1	1.69
1	1.85
1	1.8
1	1.5
			Mean ± SEM from at least three independent experiments.

## Sheet: Extended data Fig 8i and j
8m - MS			8m - EnR
G1 duration (hrs)			G1 duration (hrs)
D	T		D	T
5	8.33333		7.33333	15.3333
5.33333	8.66667		7.66667	15
7.33333	13.3333		7	12
7	10.6667		7.33333	11.6667
7.33333	6.33333		6.66667	8.66667
7	7.66667		7	9
9.33333	7		9.66667	9
9.66667	9		9.33333	8.66667
10.6667	6		6.66667	8.66667
10.3333	9		6.33333	7
8.33333	9		7	7.33333
8.66667	7.66667		7.33333	8.33333		Mean ± SEM, > 100 G1 cells analyzed from at least three independent experiments.
9	8.66667		8.66667	6.33333
9.33333	5		9	8.33333
8.33333	7.33333		11.6667	12.6667
8.66667	14.6667		12	6.33333
8	7.33333		8	6.66667
7.66667	11.6667		8.33333	15
9.66667	7.33333		13	11
10	7		13	10.3333
7	9.66667		10.3333	6.66667
11.3333	9.66667		10.6667	10.3333
6.66667	7.33333		8	8
9	8.66667		7.66667	7
9.33333	6.66667		9	11.3333
8	7		9.33333	9.66667
8.33333	9		9.33333	6.66667
7.33333	6		8.33333	9
7.33333	9.66667		8	5.66667
13.3333	7.66667		7.66667	5.33333
13.6667	10		8	12.3333
11	7.33333		8.33333	8
11.3333	9.33333		8	10.6667
6.33333	8.33333		9.33333	11.3333
7.33333	7.66667		7	9.33333
5	6.33333		7.33333	8.33333
5.66667	7.33333		7.66667	9
6.66667	11.6667		7	9
7	8.66667		10.6667	10.3333
8	6.66667		11	9.66667
8.33333	9		8	10.6667
9.33333	8		5.66667	7.33333
9.33333	11.3333		5.33333	7
7	12		5.66667	5.66667
7.33333	12		6	10.6667
7.33333	11.6667		10.6667	10.6667
8	11		10.3333	10
8	10.6667		10.6667	10
9	6.33333		11	5.33333
9.33333	7.66667		6.66667	7
9.33333	9.66667		7	6.66667
