# Supplementary material for: Genetic instability from a single S phase after whole-genome duplication
Source: Nature. 2022 Mar 30;604(7904):146–51. doi: 10.1038/s41586-022-04578-4 (PMC8986533; doi:10.1038/s41586-022-04578-4)
Supplement: Supplementary file 22 — Source Data Extended Data Fig. 9 [file 41586_2022_4578_MOESM22_ESM.xlsx]

## Sheet: Extended data Fig 9b
	Percentage of cells
	Asynchronous				Palb 160nM No Release				Palb 160nM Release
G1	71.3	70	68.6	64.8	88.7	88.3	94	94.1	34.9	35.8	31.5	31
S	12.4	12.8	16.5	18.1	6.69	6.71	0.84	0.54	36.1	35.9	49.2	50.1
G2/M	15.6	16.5	12.5	15.1	3.89	4.19	2.73	3.05	28.9	28.2	17.7	17.4
						Mean ± SEM, >30 000 cells were analyzed from three independent experiments.

## Sheet: Extended data Fig 9e
	Number of active replication sites
Time (minutes	D	T
0	2	9
10	1	27
20	2	24
30	3	34
40	6	24
50	5	37
60	12	51
70	13	44
80	29	39
90	15	39
100	13	40
110	19	56
120	32	48
130	8	52
140	49	48
150	52	44
160	45	41		Mean ± SEM, > 11 S-phase cells were analyzed from two independent experiments
170	70	53
180	90	30
190	89	58
200	81	61
210	87	72
220	80	62
230	97	96
240	98	93
250	103	99
260	82	123
270	95	125
280	120	145
290	143	167
300	116	156
310	127	187
320	162	191
330	182	214
340	176	194
350	167	230
360	125	261
370	100	270
380	96	240
390	72	282
400	52	285
410	25	273
420	14	218
430	9	309
440	6	375
450	6	357
460	2	291
470	2	417
480	1	374
490		326
500		365
510		258
520		264
530		167
540		163
550		119
560		65
570		31
580		27
590		13
600		14
610		9
620		8
630		8
640		7
650		3
660		16
670		31
680		12
690		7
700		7
710		3
720		3
730		3
740		3
750		2
760		1
770		1
780
790
800
810
820
830
840
850
860
870
880
890
900
910
920
930
940
950
960
970
980
990

## Sheet: Extended data Fig 9f
																				Total number of active replication sites
																				D	T
																				4517	9863
																				2758	8261
																				2490	5169
																				2039	9211
																				1835	1083
																				6382	13202
																				2981	8570
																				1561	6523
																				3515	8901
																				11133	9709
																				4347	10622
																					8821
																					8192
																						Mean ± SEM, > 11 S-phase cells were analyzed from two independent experiments

## Sheet: Extended data Fig 9g
Volume of active replication sites (µm3)
D	T
0.129154	0.1309
0.1309	0.128718
0.1309	0.154896
0.1309	0.1309
0.1309	0.130229
0.1309	0.1309
0.129154	0.1309
0.129736	0.1309
0.138262	0.128846
0.148351	0.132486
0.14498	0.134293
0.176375	0.158532
0.171791	0.169681
0.154642	0.181972
0.156581	0.190029
0.178892	0.216818		Mean ± SEM, > 1000 active replication sites were analyzed from three independent experiments.
0.16028	0.237286
0.200416	0.275853
0.204418	0.260996
0.176647	0.235612
0.22131	0.23649
0.201469	0.232561
0.279516	0.260892
0.320499	0.286957
0.366593	0.333825
0.39361	0.332637
0.335806	0.389203
0.379426	0.475361
0.509303	0.604268
0.598204	0.724116
0.720451	0.810263
0.78403	1.04548
0.595944	1.34662
0.774805	1.46203
0.940517	1.57125
0.831529	1.64972
0.828524	1.58915
0.683139	1.32989
0.728585	0.8738
0.820307	0.258673
0.856507	0.191981
1.10953	0.680642
1.20373	0.113442
0.902667
0.785549	0.499138
0.497393	0.431074
0.355327	0.581379
0.421041	0.465107
0.52648	0.567202
0.828984	0.631319
0.825242	1.01255
0.642342	0.98976
0.869257	0.84964
0.555569	1.01651
0.499333	1.15456
0.798444	1.19548
0.541023	1.18139
0.680642	1.14669
0.453763	1.36252
0.226883	1.20467
	1.2103
1.02635	1.25513
0.760047	1.21317
0.673548	1.23833
1.12567	1.45282
1.28729	1.66401
1.45018	1.8354
1.30617	1.77803
1.14329	1.79842
1.36901	1.10198
1.147	0.340323
1.17753	0.521827
0.86966	0.652282
0.716541	0.41595
0.682362	0.680642
0.810725	0.340323
0.791278	0.378136
0.735643
0.746559	0.226882
0.847287	0.453762
0.882364	0.516783
0.94771	0.495013
0.934493	0.72318
0.751163	0.484013
1.00333	0.567201
0.92332	0.701265
0.879139	1.04689
1.02762	0.787405
1.11635	0.898561
1.27206	0.869705
1.16487	0.823573
1.34762	1.16436
1.29823	1.05461
0.988201	0.993225
0.679601	1.20184
0.390843	1.27661
0.403345	1.07042
0.538842	1.52219
1.58815	1.42394
0.642825	1.49091
0.226883	1.67164
1.36127	1.85218
0.567203	1.78839
	1.99513
0.1309	1.88652
0.1309	2.35486
0.1309	2.57005
0.1309	2.38097
0.1309	2.51355
0.1309	2.57487
0.1309	2.84406
0.1309	3.06756
0.1309	2.64399
0.130371	1.75831
0.129653	2.77924
0.12993	3.51659
0.130253	2.23096
0.24262	3.00612
0.26154	2.3255
0.258718
0.216076	0.1309
0.16378	0.129653
0.159172	0.130464
0.183498	0.130458
0.192365	0.134455
0.198579	0.131586
0.175426	0.132663
0.210192	0.131385
0.309246	0.1309
0.412381	0.130725
0.484334	0.13036
0.541565	0.1309
0.648179	0.1309
0.660694	0.130059
0.86942	0.1309
0.712144	0.130732
0.54447	0.1309
0.373447	0.1309
0.203617	0.130276
0.122171	0.1309
0.178892	0.130452
0.308329	0.130729
0.680642	0.130318
0.340323	0.13189
0.1309	0.130664
	0.130618
0.1309	0.13185
0.1309	0.130484
0.1309	0.132108
0.1309	0.131342
0.1309	0.133962
0.1309	0.137054
0.1309	0.137872
0.125081	0.140189
0.1309	0.138918
0.12799	0.140465
0.123917	0.150912
0.126871	0.152096
0.127726	0.167939
0.123418	0.18291
0.152715	0.170663
0.148002	0.192608
0.136079	0.191852
0.153296	0.226168
0.135683	0.241069
0.136969	0.250085
0.161104	0.262389
0.262597	0.276552
0.343739	0.272091
0.395707	0.45089
0.379869	0.539278
0.248947	0.664206
0.344754	0.70546
0.327961	0.977619
0.327179	0.929866
0.401766	0.655112
0.387617	0.276333
0.362276	0.186383
0.458714	0.287484
0.483691	0.268264
0.595982	0.419732
0.642995	0.530712
0.716028	0.50136
0.816785	0.402326
0.839399	0.397667
0.579339	0.404763
0.326044	0.399226
0.226882	0.538116
0.235611	0.373482
0.499139	0.689368
0.506121	0.686461
0.741723	0.396173
0.90752	0.381775
0.276334	0.462491
0.235612	0.113442
	0.1309
0.1309	0.1309
0.1309
0.130484	0.113442
0.130536	0.170162
0.13241	0.226883
0.130609	0.283602
0.130544	0.226883
0.1309	0.113442
0.1309	0.264696
0.130583	0.283602
0.13631	0.275499
0.130609	0.311962
0.1309	0.226882
0.13067	0.226882
0.130639	0.214278
0.13031	0.214278
0.13139	0.698093
0.132128	0.47349
0.130282	0.56011
0.130583	0.453761
0.131564	0.485524
0.148763	0.545244
0.142077	0.656577
0.14229	0.589889
0.148284	0.726014
0.148351	0.670327
0.155623	0.601862
0.178283	0.576653
0.158939	0.670859
0.214361	0.714883
0.234092	0.593072
0.20662	0.495355
0.190801	0.562601
0.25465	0.605013
0.247898	0.637651
0.301802	0.574762
0.333595	0.592912
0.236086	0.565277
0.251797	0.354284
0.385887	0.478069
0.363694	0.449035
0.337684	0.373322
0.304113	0.9915
0.275743	0.246329
0.306588	0.275868
0.463984	0.278446
0.590343	0.358234
0.566823	0.399311
0.646656	0.308559
0.806018	0.257133
0.919172	0.279821
0.976312	0.461325
0.309332	0.359229
0.167482	0.311963
0.145667	0.538842
0.128406	0.340322
0.165804	0.425402
0.162894	0.302509
0.1309	0.283602
	0.113442
0.1309	0.113442
0.1309
0.122171	0.415948
0.1309	0.51164
0.125081	0.640602
0.127408	0.687585
0.129445	0.725206
0.128214	0.855162
0.127288	1.01942
0.133807	0.89707
0.154393	1.08727
0.140542	1.16234
0.143987	1.37502
0.1309	1.35788
0.179158	1.54925
0.200371	1.41457
0.188491	1.42118
0.173531	1.60347
0.212438	2.02749
0.247866	1.64487
0.266097	2.02909
0.294085	1.82281
0.325564	2.04723
0.422816	2.07297
0.516891	1.89625
0.546528	1.55374
0.580288	2.22664
0.468183	2.37864
0.413258	1.79448
0.395853	1.7864
0.558175	1.57181
0.513821	1.67468
0.427744	1.60817
0.47783	1.48145
0.569878	1.34956
0.580734	1.25589
0.895788	1.3153
0.983518	1.22297
0.732629	1.29788
0.460064	1.3005
0.225542	1.44239
0.186047	1.30997
0.225015	1.31413
0.270515	1.38653
0.362139	1.60123
0.267606	1.65512
0.235612	1.69924
0.178892	1.76013
1,02096*	1.74342
	1.5376
0.130413	1.97085
0.128623	2.03314
0.130069	2.18184
0.1309	2.49289
0.128281	2.69348
0.129851	2.60987
0.1309	2.39661
0.134492	2.27405
0.128406	2.83091
0.128805	2.04922
0.127726	2.11887
0.1262	2.20996
0.12896	2.62044
0.130681	2.43326
0.126245	2.0816
0.1309	2.19024
0.130298	2.07284
0.144716	1.60877
0.138511	1.7583
0.148206	1.50307
0.176711	1.87174
0.164439	1.77721
0.170935	1.17221
0.210802	1.39908
0.309182	1.24784
0.31873	1.36127
0.308038	0.794081
0.248465	0.680642
0.206749	0.340323
0.197387	0.453763
0.34531
0.442372	0.1309
0.460133	0.1309
0.200195	0.1309
0.139111	0.1309
0.148351	0.1309
0.127726	0.1309
0.162894	0.1309
0.150097	0.1309
0.119261	0.1309
0.162894	0.1309
0.226882	0.1309
	0.1309
0.1309	0.1309
0.1309	0.1309
0.1309	0.1309
0.1309	0.1309
0.1309	0.1309
0.1309	0.1309
0.1309	0.1309
0.1309	0.1309
0.1309	0.1309
0.1309	0.1309
0.1309	0.1309
0.1309	0.1309
0.1309	0.1309
0.1309	0.1309
0.1309	0.1309
0.1309	0.1309
0.1309	0.1309
0.1309	0.1309
0.1309	0.13079
0.1309	0.131227
0.1309	0.132022
0.1309	0.13476
0.1309	0.132223
0.1309	0.132235
0.1309	0.14389
0.130712	0.154822
0.1309	0.161777
0.1309	0.18005
0.1309	0.194106
0.130616	0.20331
0.136491	0.203416
0.144368	0.219197
0.136634	0.302013
0.137623	0.368728
0.137761	0.333667
0.166615	0.439101
0.213389	0.421351
0.22187	0.513498
0.259122	0.597808
0.331906	0.673354
0.363575	0.80238
0.427886	1.01345
0.536076	1.17645
0.63619	1.15502
0.596285	1.029
0.305905	0.785853
0.146897	0.469411
0.144353	0.230141
0.210598	0.184565
0.322079	0.159193
0.519209	0.234095
0.383083	0.327236
0.366502	0.391591
0.209433	0.453093
0.290878	0.397667
0.396173	0.51921
0.207251	0.590888
0.1309	0.507212
0.292332	0.755687
0.146897	0.755685
0.162894	0.218161
0.1309	0.464235
0.1309	0.263536
0.1309	0.573021
	0.126535
0.1309	0.127408
0.1309	0.200708
0.1309	0.154896
0.151132	0.1309
0.148221	0.122171
0.141333	0.226883
0.145567
0.145628	0.425402
0.151525	0.567202
0.143064	0.466367
0.136145	0.356528
0.141238	0.41973
0.145583	0.394057
0.159784	0.576653
0.14029	0.674335
0.147961	0.687729
0.144808	0.48401
0.14689	0.630726
0.141817	0.466952
0.146118	0.546943
0.137864	0.587219
0.140556	0.870584
0.134374	0.570746
0.13232	0.547075
0.142877	0.653371
0.135285	0.816956
0.13166	0.994424
0.140205	1.53035
0.13811	2.08094
0.135656	1.91837
0.137864	1.86543
0.135598	0.655431
0.134951	0.226882
0.135164	0.170162
0.132511	0.113442
0.14197	0.113442
0.15399	0.113442
0.149044
0.172234	0.1309
0.173832	0.1309
0.163321	0.152918
0.162476	0.11843
0.154633	0.119261
0.161004	0.207976
0.171345	0.142188
0.177811	0.251608
0.197599	0.150842
0.248598	0.177145
0.269697	0.120924
0.345067	0.137609
0.365144	0.129869
0.411869	0.115496
0.394317	0.148833
0.283896	0.147101
0.178747	0.167545
0.156957	0.135259
0.182101	0.177341
0.203868	0.207081
0.258341	0.170956
0.411161	0.188319
0.519371	0.219204
0.417406	0.167853
0.493654	0.213794
0.538696	0.227529
0.530117	0.179539
0.535472	0.189571
0.46598	0.339101
0.493655	0.318382
0.367957	0.346276
0.377411	0.368319
0.314147	0.325779
0.1309	0.29905
0.1309	0.313174
	0.402782
0.1309	0.344942
0.1309	0.424318
0.1309	0.456969
0.1309	0.529437
0.1309	0.614245
0.1309	0.589144
0.1309	0.67025
0.1309	0.569381
0.1309	0.614308
0.1309	0.643164
0.1309	0.679229
0.1309	0.740976
0.1309	0.829483
0.1309	0.837677
0.1309	0.970899
0.1309	1.04782
0.1309	1.22937
0.1309	1.36201
0.1309	1.22234
0.1309	0.83234
0.1309	0.533908
0.1309	0.476336
0.1309	0.455105
0.1309	0.435687
0.1309	0.407546
0.1309	0.353809
0.130529	0.373047
0.130554	0.630224
0.130679	0.352927
0.133158	0.434855
0.139997	0.307911
0.136301	0.437556
0.139696	0.305418
0.152156	0.24957
0.160278	0.229792
0.175932	0.202887
0.211041
0.252935	1.22383
0.24421	0.258541
0.241648	0.215942
0.223551	0.189728
0.237903	0.22312
0.301351	0.231538
0.368508	0.27215
0.367254	0.249936
0.330061	0.243089
0.383954	0.264738
0.446669	0.341734
0.524694	0.365411
0.420659	0.433348
0.250363	0.450291
0.169196	0.489218
0.133807	0.461569
0.139625	0.424632
0.165804	0.353412
0.28506	0.486237
0.286722	0.69665
0.178891	0.66971
0.175499	0.506663
0.1309	0.645988
0.1309	0.675823
0.1309	0.764218
0.1309	0.992989
0.1309	0.934101
	0.854194
0.129648	0.830274
0.13613	0.918953
0.215538	0.963356
0.155982	0.822938
0.207976	0.81464
0.170162	0.753938
0.177434	0.740087
0.179311	0.724449
0.33708	0.856905
0.447992	1.10008
0.445658	1.24774
0.616427	1.09461
0.54764	1.09885
0.535784	1.06266
0.488909	1.25966
0.522322	1.41416
0.540729	1.41354
0.48442	1.38173
0.630083	1.41275
0.598234	1.31391
0.631632	1.43718
0.709678	1.48679
0.659266	1.50487
0.719554	1.65206
0.785909	1.78933
1.00507	1.8549
0.844332	1.83168
0.467105	1.96796
0.431073	1.91023
0.445659	2.28595
0.331597	2.21655
0.850801	2.37629
0.907519	2.55213
0.368682	2.7995
0.340323	2.55449
0.113442	3.02816
	3.70563
	3.5633
	3.95054
	3.68972
	2.3867
	2.16297
	1.87368
	2.24608
	0.915077
	1.13439
	0.605013
	0.491573
	0.794081
	0.194888
	0.1309
	0.1309
	0.1309
	0.130173
	0.1309
	0.1309
	0.1309
	0.129981
	0.130558
	0.1309
	0.1309
	0.13052
	0.1309
	0.1309
	0.1309
	0.132055
	0.12972
	0.131024
	0.130041
	0.131235
	0.129853
	0.129914
	0.12997
	0.13199
	0.136941
	0.138069
	0.145559
	0.147087
	0.15166
	0.148801
	0.149499
	0.175896
	0.195329
	0.215484
	0.233653
	0.234991
	0.237018
	0.220133
	0.359707
	0.24248
	0.264889
	0.32509
	0.276218
	0.389419
	0.371902
	0.428337
	0.528019
	0.595984
	0.600557
	0.352527
	0.227259
	0.129154
	0.16144
	0.131624
	0.181073
	0.1309
	0.1309
	0.1309
	0.1309
	0.1309
	0.14926
	0.1309
	0.129774
	0.129842
	0.129653
	0.130371
	0.130318
	0.129653
	0.1309
	0.1309
	0.1309
	0.1309
	0.128718
	0.1309
	0.1309
	0.1309
	0.1309
	0.127263
	0.1309
	0.129094
	0.129809
	0.130387
	0.12936
	0.133127
	0.131471
	0.135535
	0.135525
	0.146606
	0.148587
	0.144302
	0.154451
	0.159723
	0.156933
	0.154827
	0.174749
	0.181439
	0.199881
	0.206345
	0.205121
	0.233546
	0.283483
	0.239515
	0.251297
	0.242367
	0.230753
	0.207902
	0.248335
	0.253152
	0.34409
	0.422479
	0.357832
	0.452109
	0.367762
	0.458001
	0.438992
	0.501989
	0.511866
	0.628767
	0.630079
	0.848863
	0.925231
	0.8405
	0.637755
	0.35713
	0.178348
	0.182975
	0.129445
	0.139624
	0.204447
	0.232702
	0.125081
	0.125081
	0.276334
	0.113442
	0.1309
	0.1309
	0.1309
	0.1309
	0.1309
	0.1309
	0.1309
	0.130428
	0.1309
	0.1309
	0.1309
	0.1309
	0.1309
	0.1309
	0.1309
	0.1309
	0.1309
	0.1309
	0.1309
	0.1309
	0.1309
	0.130599
	0.1309
	0.130658
	0.130618
	0.130536
	0.130525
	0.130547
	0.133099
	0.130551
	0.131863
	0.131788
	0.130732
	0.133326
	0.139991
	0.140441
	0.155818
	0.175895
	0.184927
	0.183256
	0.177911
	0.174715
	0.198656
	0.189752
	0.251943
	0.230472
	0.233098
	0.278655
	0.290126
	0.355767
	0.381248
	0.418109
	0.50411
	0.597454
	0.683381
	0.989339
	0.617521
	0.348756
	0.162447
	0.137936
	0.144473
	0.13694
	0.150221
	0.173559
	0.128718
	0.1309
	0.1309
	0.1309
	0.1309
	0.131462
	0.130088
	0.130241
	0.13161
	0.133217
	0.129774
	0.130162
	0.135957
	0.143261
	0.142254
	0.14847
	0.131159
	0.146118
	0.168745
	0.177639
	0.198548
	0.139712
	0.154134
	0.152999
	0.160783
	0.18456
	0.180981
	0.162472
	0.176633
	0.16598
	0.187642
	0.22778
	0.217603
	0.222681
	0.218669
	0.210286
	0.228589
	0.25828
	0.284379
	0.233337
	0.231905
	0.240398
	0.339664
	0.411384
	0.496128
	0.588891
	0.592853
	0.601752
	0.591731
	0.663002
	0.652983
	0.674519
	0.636543
	0.639035
	0.579538
	0.631523
	0.725783
	0.712026
	0.583228
	0.426735
	0.286458
	0.2006
	0.183888
	0.215397
	0.21217
	0.214566
	0.243691
	0.211177
	0.20507
	0.210056
	0.200035
	0.137007
	0.142118
	0.144612
	0.157075
	0.1309
	0.1309
	0.1309
	0.1309
	0.1309
	0.1309
	0.1309
	0.1309
	0.1309
	0.130298
	0.1309
	0.1309
	0.130082
	0.1309
	0.129736
	0.130639
	0.1309
	0.1309
	0.1309
	0.1309
	0.1309
	0.1309
	0.130094
	0.1309
	0.130371
	0.1309
	0.130699
	0.130724
	0.130529
	0.131991
	0.13067
	0.134498
	0.129948
	0.13181
	0.13134
	0.132572
	0.131381
	0.131147
	0.135386
	0.141188
	0.134206
	0.132925
	0.135909
	0.147213
	0.13578
	0.142892
	0.145412
	0.147098
	0.144034
	0.164278
	0.172616
	0.198954
	0.20419
	0.213138
	0.190876
	0.202787
	0.216737
	0.212343
	0.232677
	0.238299
	0.272929
	0.358285
	0.37735
	0.393731
	0.39652
	0.397671
	0.381813
	0,39245715*
	0,52126714*
	0,52379575*
	0,52594704*
	0,63193471*
	0,75044759*
	0,77676719*
	1,1756884*
	1,25488001*
	0,97068848*
	0,75777368*
	0,39915597*
	0,43672705*
	0,72427014*
	1,06696273*
	1,02571164*
	1,25576327*
	1,5462566*
	2,38220514*
	2,65769871*
	2,39841314*
	2,23635229*
	1,8906425*
	0,65664375*
	0,51921*
	0,122171*
	0,122171*
	0,1309*
	0,453763*
	0,1309*
	0,1309*
	0,1309*
	0,1309*
	0.125081
	0.122171
	0.1309
	0.1309
	0.126535
	0.128406
	0.1309
	0.1309
	0.1309
	0.148351
	0.130027
	0.128519
	0.127225
	0.130502
	0.133225
	0.137813
	0.147332
	0.144887
	0.158765
	0.158786
	0.196044
	0.180433
	0.163067
	0.289067
	0.266377
	0.206959
	0.25903
	0.351488
	0.36805
	0.385143
	0.395246
	0.390583
	0.405279
	0.50162
	0.515552
	0.476794
	0.423524
	0.464133
	0.58397
	0.695192
	0.718077
	0.695725
	0.76208
	0.598676
	0.694857
	0.878315
	1.06107
	0.92459
	0.847245
	0.945657
	1.07096
	1.2139
	1.419
	1.40226
	1.08939
	0.80044
	0.54632
	0.517585
	0.437486
	0.470168
	0.505201
	0.835332
	0.580688
	0.683548
	0.421768
	0.314147
	0.453763

## Sheet: Extended data Fig 9h
Number of EdU Foci / Nulcear area
D	D	T
0.000545157	0.000180815	0.000117793
0.00172166	8.96781e-05	0.000561356
0.00034634	8.46955e-05	5.54847e-05
0.000224039	8.31532e-05	0.000109069
0.000335646	8.23791e-05	0.000720572
0.00127714	0.000163639	0.00056071
0.000105285	0.000161695	0.00187589
0.000521594	7.71248e-05	9.67726e-05
0.000496771	0.000151492	0.000899408
9.76658e-05	6.95362e-05	0.00151057
0.00136585	6.9056e-05	0.000140213
0.0018418	0.00019772	9.07688e-05
0.00219633	0.00805755	4.46748e-05
0.00124058	0.000947688	0.000132071
0.00151659	0.00431072	4.21941e-05		Mean ± SEM, > 100 interphase cells were analyzed from at least two independent experiments.
0.00103852	0.00221624	8.2335e-05
0.00149533	0.00140908	4.05959e-05
0.00241589	0.000129887	0.000120934
0.00071582	0.000115234	7.79636e-05
0.00243351	0.000666001	0.000116455
0.00380195	0.00143551	0.000542741
0.00223023	0.000653351	3.83539e-05
0.00154308	0.00247941	0.000109798
0.00362931	0.00481582	0.000108204
0.00168138	0.00307842	0.00580092
0.00234212	0.00629031	0.000710227
0.00506246	0.00812691	4.85932e-05
0.00514202	0.00405466	4.30533e-05
0.00322763	0.00616378	0.00362389
0.000723996	0.0020186	0.00607602
0.00275222	0.000139723	0.00474463
0.00195038	0.0108326	0.0054968
0.00233969	0.00448854	0.00428542
0.000139997	0.000114012	6.43211e-05
0.000201959	0.000444148	0.000196473
9.7561e-05	0.00583721	0.00697012
0.000285009	9.23191e-05	0.00448925
0.0002747	0.000511945	0.00799446
9.14495e-05	0.0053286	0.00442968
0.000179356	0.000270416	0.00166221
8.8574e-05	0.00145757	0.00464024
8.82768e-05	0.0038714	0.00954432
8.80669e-05	0.000763942	0.000695299
8.74508e-05	0.00371955	0.00148439
0.000172965	0.00100193	0.00430107
8.49041e-05	0.000302457	0.00402856
0.000164731	0.00067598	0.000261028
8.09258e-05	0.000748223	0.000899722
0.000323468	0.00104167	0.00423221
7.87216e-05	0.000364193	0.00553519
0.000313455	0.000504395	0.00324348
0.000618238	0.00335858	0.00783667
0.000462856	0.00167903	0.00737302
0.000228224		0.00156049
0.000901984	0.000287356	0.00200485
7.39153e-05	0.000141683	0.00395079
0.000220718	0.000140627	0.000461833
0.00029388	0.000116455	0.00144139
0.000218531	0.000110108	0.00417101
0.000417769	0.000105708	0.00102749
0.000626392	0.000198196	0.00256361
0.000760824	9.72857e-05	0.000434135
0.000752034	0.000376932	0.00395352
0.000329902	9.29454e-05	0.0012525
0.000919661	8.77809e-05
0.000775144	0.000759013	0.00149355
0.00083099	0.000593956	0.000941556
0.000759927	0.00169855	0.00131822
0.00125937	0.000144207	0.00196592
0.000560887	0.000365364	0.00265975
0.000183688	0.000281849	6.29485e-05
6.10538e-05	0.000128849	0.000740466
0.0018503	0.000128172	5.86029e-05
0.000820248	0.000256246	5.84385e-05
0.00187222	0.000127975	0.000113882
0.00191927	0.000252972	5.33817e-05
0.00274364	0.000124984	5.32056e-05
0.00178941	0.000124984	9.93197e-05
0.00165062	0.000124023	4.92951e-05
0.000122369	0.000361795	0.000246354
0.000119218	0.000239837	9.11535e-05
0.000114051	0.000116509	4.17659e-05
0.000113792	0.00058126	0.000129207
0.0002252	0.000115875	0.000127283
0.000112095	0.000343014	0.00018449
0.000223739	0.000111782	0.000242984
0.000110803	0.000110205	0.000119225
0.000106655	0.000330215	0.000118287
0.000314762	0.000328623	0.000175994
0.000102997	0.000325981	0.000111676
0.000306185	0.000216826	0.000111539
0.000101317	0.000433182	0.000162118
9.90099e-05	0.000107216	0.000161769
0.000394128	0.000105208	0.000105346
9.62186e-05	0.00020949	5.02437e-05
0.000460042	0.000102218	0.00147099
0.00152779	9.93443e-05	0.00119258
0.000763262	0.000190767	6.10501e-05
0.000310001	9.29368e-05	0.000106315
0.000122249	9.1191e-05	4.22422e-05
0.000181697	0.00165505	0.000115732
5.95096e-05	0.000170663
0.00140688	0.000927018
	0.000166903
0.000358038	8.04117e-05
0.00153013	0.000480038
0.000529101	0.00158103
0.00438776	0.00108696
0.00448431	0.000152486
0.00272241	0.00151439
0.00597043	0.000142531
0.000755216	0.0038956
0.00658576	0.000153941
0.00435508	0.000114051
0.000184145	0.000212517
0.00377766	0.000105731
0.00684391	9.74374e-05
0.00832767	0.000341006
0.00369375	0.000253015
0.0067953	8.3689e-05
0.00804492	0.000573582
0.00394412	0.000234338
0.00460866	0.00197585
0.00917863	7.23956e-05
	0.00228245
	0.00170207
	0.00319663
	0.00254204
	0.00227347
	0.00295858
	0.0023931

## Sheet: Extended data Fig 9i and j
9i												9j
Early / late S phase duration												S phase duration (hrs)
D	T	D	T									D	T	D	T
0.565217	0.645161	0.552632	0.925									11.2	14.3	10	7.2
1.28125	1.25	0.576923	0.3125									7	14.7	7	6.8
0.863636	2	0.228571	0.684211									10.5	12.8	7.3	13.2
0.555556	1.3913	0.333333	0.481481									9.8	13.7	6.2	13.2
0.5	1.5	1.125	1.16667									11	17.2	8.7	13.7
0.354839	1.77778	0.967742	0.76									14.3	16.7	10.3	14.6
0.961538	0.90625	0.454545	0.586957									10.5	11.8	8.2	5.2
1	1.22222	0.863636	0.883721									9.7	7.8	7	12
0.541667	0.56	0.891892	0.851064									9.7	11.2	11.8	14
0.909091	0.833333	0.973684	0.875									9	11	12.7	14
0.941176	1.08	0.777778	1.08824									10.2	13.4	10.8	13.7
0.756757	2.16667		1.8									11.2	10.4	11.3	13.7
0.777778	1.35484		0.509091									11.4	9	10.6	12.3
0.594595	0.964286		0.78125									9.4	8.2	6.2	16.8
0.586957	1.51429		0.714286									5	9.4	11.7	16.8
0.675676	1.03846		0.911765									5.4	9.4	10	12.2
0.55	1.30303		1.80769		Mean ± SEM, > 70 cells from two independent experiments were analyzed.							6.2	11.8	10.3	15.7
1.10526	2.05263		0.612903									11.4	12.4	6.8	9.3
0.441176	1.13793		1.21212									13	8.4	10.2	14.7
0.965517	1.2381											9	14	10.8	7.2
0.456522	1											14.4	6.8	8.8	11.2
	1.2449											5.3	10.2	10.7	13.7
	1.07547											9.2	7	7.2	13.5
	1.16216											13.6	9.4	11.5	14.5
	2.17857											13.6	15.4	12	12.8
	0.619048											6.7	11.6	10.8	18
	0.885714											9.8	10.2	10.8	5.2
												6.4	8.6	9.7	9.2
												12.2	18.8	6.8	12.3
												6.2	16.4	10	19
												8	11.4	10.2	18.6
												6.2	16.8	9.2	12.7
												5.6	13.2	5.2	14.5
												9.2	10.2	10.8	12.2
												12	17.2	8.3	13.7
												5.5	10.4	10.5	13
												8	9.2	10.8	15.2
												11.3	14.2	8.8	17.3
												8.7	16.4	10.7	13.3
												5.7	13.2	10	12
												7.7	13.2	8.5	11.8
												9.7	16.8	10.5	14.5
												9.5	9.8	8.8	11.2
												5.3	16	9.3	13.7
												10.2	9.2	7.8	13.2
												6	12.6	12.3	12.7
												8.8	14	12.3	13.5
												5	11.2	8	12.7
												6.3	9.8	11.3	11.5
												5.5	11.2	10.8	14.7
												10.3	11.8	9.2	12.5
												7.5	13	12	12.8
												6.5	15.2	8.5	14.2
												7	8	9.5	12.7
												7.8	15.4	6.5	7.8
												7.8	14.2	10.3	12.2
												9	10.6	9.7	9.5
												9	11.8	8	13.8
												7.6	12.4	10.5	11.8
												7.2	12.4	9.2	15.7
												12.6	14.6	9.83333	12.8333
												8.8	12.4	6.83333	7
												10	13.8	7.16667	5.33333
												13.2	9.2	6	6.66667
												9.2	12.6	8.5	13
												10.2	9.2	10.1667	7.33333
												9.4	12.4	8	12.1667
												13	12.4	6.83333	13.5
												13.2	12.6	11.6667	14.5
												8.6	15	12.5	5
												11.2	12.2	10.6667	11.8333
												12.2	9		11.6667
												11	14.3		13.8333
												8	10.3		9.5
												10.4	10.3		14
												6	9.5		10.8333
												12.1667	8.3		12.1667
												6.83333	12.2		16.6667
												7	7.8		12.1667
												7	9.3
												7	9.8
												8.5	17.3
												7.66667	9.7
												6.16667	9.5
												7	18.8
												11	10.2
												10.8333	9.3
												10.6667	11.3
												9.83333	9.2
												12.1667	8.5
												10.3333	13.5
												10.3333	11
												13.3333	9.16667
												8.16667	11.6667
												9.5	16.6667
												11.1667	10.1667
													13.3333
													13
													18.3333
													17.3333
													15.8333
													12.1667
													9.16667
													14.6667
													17.6667
													12.6667
													9.66667
													10.3333
													15.6667
													10.6667
													18.3333
													18.3333
													13.3333
													14.8333
													11.3333
													11

## Sheet: Extended data Fig 9k
H2B levels at chromatin / diploid (fold change)
D	T
1	1.82
1	2.27
1	1.47
1	1.77
			Mean ± SEM from two independent experiments

## Sheet: Extended data Fig 9l and m
9l																							9m
Number of FANCD2 foci per interphase cell																							Number of 53BP1 foci per interphase cell
D	D	T	D	D	T	D	D	T	D	D	T												D	D	T	D	D	T	D	D	T	D	D	T
0	7	5	0	0	5	0	0	5	0	0	0												2	6	0	0	6	0	2	2	2	0	0	1
0	2	3	0	0	18	0	0	11	0	0	0												1	0	2	4	1	0	2	1	4	0	2	0
0	0	5	1	1	16	0	0	15	0	0	0												1	0	3	0	4	1	4	4	8	0	0	0
0	0	3	0	0	15	0	0	0	0	0	0												0	0	1	0	0	2	0	2	1	1	0	3
1	0	0	2	0	0	0	7	17	0	2	0												0	1	3	3	0	0	5	4	3	2	0	2
0	0	1	0	0	27	0	13	7	0	0	0												0	2	2	0	0	0	2		10	2	0	1
0	0		1	1	8	0	0	15	2	0	7												0	2	3	0	2	5	2	1	27	2	0	0
3	5	1	0	27	0	0	0	14	0	0	6												1	5	1	1	9	2	3	1	0	2	2	0
0	1	0	0	1	12	5	0	19	0	0	0												0	2	0	0	6	8	0	0	4	1	0	0
1	0	1	7	6	2	0	1	26	0	0	0												0	3	2	0	0	3	5	7	4	1	0	0
4	3	8	1	6	18	1	0	0	0	3	0												0	2	2	2	5	14	2	1	5	3	2	1
3	3	2	6	14	4	11	0	0	0	0	0												0	2	0	0	0	2	4	4	7	1	1	0
7	0	6	0	0	4	7	2	0	0	0	0												0	2	3	0	0	8	0	2	0	0	1	1
2	0	4	0	0	0	20	0	1	0	1	0												0	0	3	2	0	13	0	5	0	4	0	0
3	2	2	0	0	4	0	0	0	0	0	4												0	2	6	2	0	11	2	0	4	1	1	0
3	0	1	0	0	0	6	10	0	0	0	4												0	2	1	0	1	10	3	2	6	4	0	0
3	0	1	0	0	0	19	15	0	0	0	7												3	0	3	0	0	0	1	4	3	0	1	1
4	1	1	2	0	8	8	19	22	0	0	0												0	4	1	0	1	4	5	1	7	3	1	1
4	0	1	1	0	0	26	0	0	0	0	4												0	1	0	2	2	0	2	0	0	0	0	1
5	3	1	0	0	2	4	0	6	1	0	5												2	8	1	1	0	2	5		1	2	1	1
3	2	2	0	9	0	3	0	0	0	2	1			Mean ± SEM, > 100 cells from three independent experiments were analyzed.									0	0	0	3	0	6	3	5	1	0	1	0
2	2	1	0	0	2	8	8	15	0	0	0												1	1	1	0	1	7	4	1	0	1	0	1
0	1	2	1	0	0	0	0	38	0	0	0												1	1	0	11	1	4	3	1	3	4	1	0
2	3	3	2	3	1	8	0	0	0	0	0												0	0	0	1	0	0	1	0	4	0	0	0
3	1	3	0	4	0	2	4	20	0	0	0												3	2	0	2	5	0	2	3	10	0	0	0
0	0	3	7	9	0	15	0	22	0	0	2												0	0	0	0	3	0	1	7	2	0	0	3
1	4	3	0	5	0	3	14	18	2	0	2												0	0	0	0	0	0	2	1	7	0	0	1
3	4	1	0	0	10	4	1	0	0	0	7												2	1	1	0	0	0	0	4	0	7	1	1
2	1	1	1	0	12	18	5	1	0	0	0												1	0	0	1	2	0	0	4	1	3	1	0
6	0	1	1	0	1	4	1	2	0	0	0												2	0	1	0	0	0	1	2	3	0	1	1
1	1	0	2	0	1	11	0	3	0	0	1												7	1	4	2	4	0	5	3	3	1	1	0
1	0	0	1	0	0	0	0	2	0	0	0												1	0	0	0	0	0		2	25	1	0	1
8	0	4	0	3	3	0	0	4	0	0	0												0	1	1	0	1	0	3	0	3	0	1	3
2	0	0	0	0	4	11	0	9	0	0	0												4	1	0	0	0	0	5	0	7	1	0	4
2	0	0	1	0	3	0	0	9	0	0	1												0	2	0	0	4	0	0	0	1	0	0	2
8	0	0	2	0	9	15	0	12	0	2	0												1	0	0	0	4	2	0	4	1	0	2	2
2	0	0	3	1	16	21	0	32	0	0	1												0	0	2	0	2	0	4	0	1	0	4	6
5	2	33	2	1	0	0	0	27	2	0	0												2	2	3	0	6	1	3	0	2	1	0	2
0	0	0	0	0	10	6	16	15	0	1	0												3	3	0	0	1	5	0	4	21	2	4	0
6	0	0	0	0	18	0	16	9	0	0	0												0	2	1	0	3	1	0	10	7	4	3	0
2	0	0	0	0	9	0	28	4	1	0	0												0	0	1	0	0	6	1	6	1	7	3	0
0	2	0	0	3	6	0	5	21	0	0	5												1	0	2	1	4	2	1	3	8	1	0	3
14	1	9	2	1	10	0	0	32	0	1	2												1	7	2	0	4	0	3	2	0	4	3	6
0	2	6	0	2	1	0	2	17	4	0	1												1	0	0	0	2	4	1	2	2	0	1	7
3	0	1	1	0	0	0	0	0	1	0	0												0	0	1	0	2	2	1	3	7	0	1	0
0	0	0	4	0	0	0	9	1	2	0	0												2	0	1	0	0	2	2	0	0	0	1	4
1	0	3	10	0	0	0	0	0	1	0	1												0	1	1	1	0	8	0	2	0	0	1	2
1	0	0	3	0	0	0	0	23	1	0	0												0	2	4	0	0	5	3	1	1	1	0	2
0	0	4	1	2	0	16	9	9	0	0	6												1	0	0	0	0	0	6	0	3	0	7	1
0	0	6	7	0	1	5	11	26	0	0	1												0	1	0	0	1	2	1	0	3	0	1	2
0	0	0	0	0	0	19	3	0	0	0	10												1	2	0	1	0	2	1	1	5	0	0	6
1	0	0	1	4	3	0	9	0	0	0	2												1	0	3	0	0	4	2	1	5	0	1	0
0	0	0	8	0	0	0	0	16	2	0	1												1	0	2	0	1	1	1	1	3	0	1	4
0	0	0	3	4	0	4	4	13	3	0	3												0	0	2	0	2	2		0	2	1	2	1
1	0	0	0	0	0	0	0	14	0	0	2												0	2	0	1	0	8	0	0	1	1	0	2
0	0	0	0	0	4	2	10	31	3	0	2												0	0	0	0	0	3	3	1	3	0	0	2
3	0	0	4	4	1	3	0	22	2	0	1												1	0	3	0	1	9	5	3	2	1	0	3
1	0	0	0	0	2	0	0	37	1	0	2												0	4	2	1	0	6	6	0	1	1	0	0
0	0	0	11	0	0	2	13	29	3	0	1												0	1	0	1	2	5	1	0	13	1	1	1
0	0	0	0	0	0	3	0	0	1	0	4												0	0	4	0	0	1	2	8	6	0	0	1
0	0	2	1	0	1	1	4	2	1	0	0												0	0	4	2	3	0	1	2	3	1	2	0
1	2	0	6	0	7	2	1	51	5	0	0												0	0	2	7	2	0	0	8	2	1	5	15
3	0	0	0	0	24	0	3	21	2	3	0												0	1	1	3	0	0	2	1	3	1	4	1
1	5	2	0	0	3	2	1	11	1	1	0												0	2	0	5	0	0	1	7	2	3	0	4
0	0	0	4	0	0	8	13	0	0	1	1												0	1	0	3	0	0	3	4	2	0	2	0
0	0	0	0	1	2	6	0	0	2	2	3												0	0	0	1	0	1	4	2	0	0	3	0
1	2	1	2	0	1	4	7	17	2	0	3												0	0	1	0	0	0	2	1	0	0	0	0
1	0	0	0	0	0	0	26	10	1	0	3												2	1	0	0	2	0	1	1	2	1	0	3
1	0	10	0	0	1	9	2	0	3	2	2												2	0	2	4	0	1	0	1	0	2	0	1
4	0	0	0	0	4	8	3	0	1	2	0												1	0	0	0	0	2	4	1	0	0	0	1
3	0	0	0	0	5	0	8	10	1	3	2												1	1	0	0	1	0	0	1	4	0	0	0
0	0	0	3	0	1	7	0	25	3	0	4												2	0	0	0	0	1	0	2	1	0	1	1
0	0	0	0	0	2	3	0	13	1	6	0												1	0	0	0	0	0	6	8	2	0	1	0
0	0	0	0	0	0	0	1	0	1	0	0												3	1	0	1	1	2	0	1	1	1	1	1
0	0	0	1	4	2	0	0	0	1	1	2												1	1	0	3	0	3	0	2	10	0	1	1
1	0	0	2	0	12	0	0	0	4	6	0												0	0	0	1	8	1	6	1	2	0	0	1
0	0	0	3	0	14	4	0	0	2	0	1												0	0	4	1	0	2	0	1	7	1	1	1
0	0	0	0	2	0	0	0	20	1	3	1												2	0	0	0	3	3	0	3	5	1	0	4
0	0	0	5	0	0	3	0	25	0	0	0												2	0	6	0	1	0	2	0	5	0	0	0
0	0	0	7	0	0	0	3	7	0	0	4												0	0	1	0	1	0	1	1	1	1	2	1
0	0	0	0	3	11	9	0	10	0	1	0												3	0	2	0	0	1	0	0	1	1	1	3
0	0	0	2	0	0	0	0	7	0	0	0												1	4	1	5	2	0	6	2	2	1	2	3
0	2	0	0	10	0	0	4	19	0	0	2												0	0	3	7	0	0	4	1	0	2	1	2
0	0	0	5	4	1	0	0	4	0	1	0												1	0	1	5	1	0	3	1	0	3	4	2
0	20	5	3	4	1	0	0	8	0	0	0												5	0	3	0	0	0	0	2	0	2	1	0
0	0	0	0	0	0	12	38	0	0	1	0												0	0	1	3	1	0	0	1	7	2	1	1
0	0	0	2	2	14	0	0	26	0	1	0												0	0	1	1	1	0	0	0	12	0	0	0
0	0	0	6	1	0	0	1	2	0	1	0												0	0	0	1	0	0	0	0	3	1	0	3
0	0	0	0	0	19	1	0	23	3	0	0												2	3	1	1	0	0	1	1	6	0	1	8
2	22	0	0	12	8	4	8	1	0	0	0												1	5	1	4	0	0	4	0	1	0	0	1
1	0	6	0	3	0	0	1	0	0	0	2												2	3	3	0	0	0	3	3	9	3	3	0
0	0	4	4	6	2	0	0	10	0	0	0												0	0	1	1	1	7	0	3	11	1	0	2
0	0	0	0	0	2	3	7	10	0	0	0												0	0	3	2	0	5	0	2	2	3	3	0
0	0	0	0	0	1	0	4	13	0	2	0												1	2	2	3	0	3	1	1	2	0	3	2
0	0	1	15	0	22	0	25	4	0	1	2												1	3	7	1	0	2	1	4	4	3	2	1
0	0	1	1	0	4	0	0	19	0	0	0												1	0	6	1	0	0	7	0	6	0	2	0
0	0	0	2	0	10	3	0	9	0	1	0												3	3	2	0	0	1	0	0	7	2	0	3
0	0	2	0	0	10	0	0	0	4	1	0												1	6	1	0	0	1	5	1	1	2	1	2
0	0	0	0	7	17	0	0	31	0	1	3												1	1	1	0	0	0	2	3	2	0	0	9
0	0	0	0	2	0	0	6	67	0	1	0												2	11	2	2	0	0	1	0	4	0	8	3
0	0	0	0	1	15	8	0	16	3	0	0												3	3		0	0	0	2	0	3	0	2
0	0	4	2	5	6	0	2	0	3	0	0												1	4		3	5	3	0	2	7	0	0
0	0	4		6	0	0		19	0	1	1												0	0		1	3	2	1	2	2	2	0
0	0			3		6		7	5	0	0												1	0		1	0	2	2	2	2	1	0
0	0			4		0		20	1	2													2	3		3	0	1		0	9	0	2
0	0			4		0		0	0	0													0	0		7	2	4		3	1	0
0	0			0		0		11	0	1													1			1	0	1		0	4	0
0	1			21		10		0	0	0													0			1	4	0		1	1	0
	1			3		0		11	0	0																4	0	0		0	5	1
	2					6		14	0	2																3	1	1		5	1	0
	1					1		11	0	2																5	0	0		2	1	0
	2					1		27	0	0																3	4	3		1	22
	0					5		22	0	2																4	4	1		4	0
						0		18																		0	7	2		2	4
						1		0																		5	4	1		0	1
						10		0																		5	1	2		2	2
						0		0																		1	1	3		4	3
						2		0																		5	4	2		2	3
						0		18																		1	2	3		1	1
						8		0																		3	2	2		1	5
						0		0																		2	1	1		1	4
						16		4																		0	0	0		0	4
						0		21																		0		0		2	3
						1		14																		5		1			2
						9		0																		5		3			1
						0		0																		8		1			5
						0		0																		2		3			8
						3		18																		5		1			1
						0																				0		2			0
						7																				1		4			4
						0																				8		0			5
						0																				8		0			4
																										2		0			1
																										0		2			4
																										0		4			2
																										2		0			0
																										1		0			0
																										2		0			2
																										0					3
																										2					12
																										9					2
																										1					10
																										1					9
																															3
																															2
																															10
																															2
																															3
																															13
																															1
																															11
																															10

## Sheet: Extended data Fig 9n
Number of ɣH2AX foci per interphase cell
D	D	T	D	D	T	D	D	T	D	D	T
0	0	10	2	0	10	11	0	0	0	1	2
0	0	0	2	10	5	2	2	8	2	1	0
2	0	0	0	7	0	0	1	10	2	0	1
5	0	6	0	7	25	0	0	7	0	0	1
0	0	0	1	7	17	0	0	9	0	0	2
2	0	0	2	1	5	0	0	0	0	0	2
6	0	8	0	8	0	0	0	18	0	1	1
0	0	0	0	4	0	0	7	11	0	2	2
1	0	0	1	1	0	1	0	9	0	0	1
2	0	0	0	3	4	0	0	4	1	2	0
0	0	22	1	0	0	2	6	1	2	1	0
0	0	7	19	3	1	2	1	3	0	0	2
0	0	0	0	4	27	1	8	1	0	0	0
3	0	22	0	3	0	0	0	6	0	0	0
0	0	1	2	10	11	8	4	7	1	0	7
0	6	0	0	7	1	3	0	0	0	0	9
1	0	0	0	8	1	1	0	22	0	0	0
13	0	3	2	15	19	1	0	6	1	0	10
0	0	3	6	4	14	0	1	0	0	1	1
8	0	0	4	0	24	0	1	7	0	0	4
3	0	1	1	0	0	7	5	14	1	0	8
0	0	3	2	2	0	0	0	12	0	0	0
6	0	0	3	3	6	1	4	13	0	0	1		Mean ± SEM, > 100 cells from three independent experiments were analyzed.
0	0	1	1	6	0	10	0	25	0	0	4
1	0	0	2	1	18	37	0	12	0	2	0
0	0	1	0	5	25	0	0	9	0	1	2
0	0	0	4	0	6	7	4	11	0	0	2
5	0	0	15	0	4	8	0	10	0	0	4
0	0	0	0	2	6	0	0	0	0	0	2
0	0	0	1	1	2	6	0	16	14	0	1
0	0	0	3	2	0	0	0	16	0	0	1
0	0	1	7	0	0	2	0	8	0	1	1
0	0	0	4	0	0	7	0	10	1	0
0	0	0	1	0	10	6	0	4	1	1	0
0	1	0	0	0	0	1	3	0	0	0	0
1	0	0	1	0	4	0	4	8	0	0	12
0	0	1	0	0	16	5	0	3	0	1	3
0	2	3	2	0	0	4	0	18	0	0	2
0	0	14	2	1	3	2	2	11	0	2	1
0	0	0	1	0	2	2	13	11	0	15	1
1	0	8	0	0	2	9	0	13	0	0	0
0	4	1	0	0	1	1	1	5	1	0	0
1	0	0	1	0	0	2	0	23	0	0	1
	15	1	1	1	15	8	0	14	0	0	0
0	1	0	4	30	3	0	0	10	1	0	0
0	14	0	0	0	5	0	0	7	4	1	4
0	0	0	0	0	11	0	0	28	2	1	0
0	0	1	0	1	0	2	0	31	0	0	2
0	0	0	1	0	27	0	0	24	1	0	18
0	1	22	1	2	0	0	9	30	21	0	1
0	0	1	1	0	2	1	0	13	1	0	2
22	5	0	0	0	8	1	3	20	0	1	0
0	0	0	0	4	16	0	0	36	1	1	2
0	0	10	0	0	5	5	1	18	0	3	6
0	0	11	1	0	8	2	0	23	0	0	1
0	2	0	1	0	4	4	0	22	0	2	0
1	0	0	1	9	2	3	2	8	0	1	0
0	1	0	2	0	12	4	2	7	0	0	1
0	0	4	0	0		14	1	14	0	1	0
0	0	1	0	0	6	15	0	11	0	0	1
0	0	0	0	1	47	0	4	5	1	1	3
0		0	1	0	2	9	1	17	2	5	1
0	0	0	0	0	4	0	4	22	0	3	4
0	1		0	0	2	11	0	34	3	1	0
0	0	0	0	0	7	0	3	20	0	2	0
0	0	3	5	0	9	6	3	17	0	1	2
0	0	13	1	2	10	0	0	25		2	0
0	0	0	2	0	8	7	1	1	0	1	1
0	0	6	0	0	0	4	4	26	0	1	2
0	0	2	0	0	1	0	0	42	0	4	0
1	0	2	0	4	0	0	0	10	0	2	4
0	0	0			5	14	0		0	2	24
0	0	0	1	4	7	0	4	5	0	6	2
0	0	0	5	0	18	0	0	0	15	7	3
0	0	0	0	0	1	2	0	11	0	0	4
0	0	0	0	0	4	4	3	10	0	0	2
0	0	0	10	0	13	4	0	7	4	0	1
0	0	0	1	0	15	1	1	19	0	1	3
	0	1	7	1	10	10	0	15	3		0
1	0	0	1	0	8	5	6	20	0	0	0
1	0	0	7	0	24	0	0	6	9	0	0
3	1	0	19	1	6	3	0	22	0	0	0
1	0	0	3	5	11	0	0	21	0	0	0
1	0	0	13	6	0	6	1	15	0	0	0
1	0	0	2	3	17	5	1	21	0	0	0
1	0	0	11	6	22	13	0	5	0	0	0
1	0	0	15	0	0	6	0	37	0	2	0
1	0	0	4	0	4	0	1	33	0	7	0
0	0	3	9	0	0	2	5	0	0	0	1
0	0	0	8	0	1	0	8	26	0	0	0
1	0	0	8	0	0	0	0	0	0	0	2
1	0	38	8	0	1	3	1	24	0	0	0
0	0	0	0	1	1	5	2	0	0	0	0
3	0	0	8	1	2	0	1	21	0	0	0
2	0	0	13	2	2	0	2	19	0	0	0
1	0	0	5	0	1	0	7	22	1	0	1
0	0	28	1	2	6	0	0	6	0	0	0
	0		2	1	1	0	0	0	0	0	1
0	0		0	0	1	3	0	11	0	0	2
0	0		2	1	5	0	9	25	0	0	0
0	0		2	3	1	2	0	14	0	0	0
0	0		3	3	3	0	4	25	0		1
0	0		1	4	13	0	0	9	0		0
0	0		3	2		2	1	8	0		0
0	0			4		0	4	30	0		0
0	0			2		0	0	21	0		2
10	0			0		4	0	59	0		0
0	0			6		0	3	0	0		0
0	0			2		3	4		4		3
1	0			6		3	1		0		3
0	0					0	0		2
0	0					0	7		1		0
0	0					0	12		2		0
17	0					0	9		0		0
6	0					0	10		0		1
0	2					0	14		20		0
0	0					0	1		0		0
0	0					2	2		0		0
0	0					2			2		0
0	0					0			14		1
0	0					0			2		0
0	0					4			0		3
0	0					3			0		3
0	0					1			0		0
0	0					3			1		0
0	0					0			1		0
0	0					1			0		1
0	1					0			0		0
0	0					0			0		0
0	0					0			0		1
0	0					0			0		1
0	0					4			0		1
0						0			0		1
0						0			0		1
0						0			0		2
0						1			0		1
0						0			0		0
14											1
0											1
3											2
0											0
0											0
											1
											0
											0
											1
											1
											1
											0
											1
											1
											0
											0
											0
											0
											0
											1
											2
											0
											3
											1
											14
											0
											11
											2
											6
											2
											21
											3
											6
											5
											28
											12
											16
											33
											19
											13
											2
											3
											3
											1
											1
											0
											2
											0
											28
											3
											3
											0

## Sheet: Extended data Fig 9o and p
9o - Abemaciclib																					9p - K03861
Number of ɣH2AX foci per interphase cell																					Number of ɣH2AX foci per interphase cell
D	D	T	D	D	T	D	D	T	D	D	T										D	D	T	D	D	T	D	D	T	D	D	T
0	0	0	0	0	5	0	1	15	0	0	20										0	0	0	2	0	5	1	0	12	3	0	21
0	1	0	0	0	7	0	2	0	0	0	0										14	0	0	0	0	12	0	0	4	15	4	23
0	0	0	1	0	96	0	0	0	0	0	0										0	0	0	1	0	5	0	0	26	10	0	19
0	0	0	0	0	15	0	2	1	0	0	34										0	0	10	1	0	8	0	0	0	7	0	19
1	0	13	0	3	0	0	2	1	0	0	49										1	0	0	1	0	16	0	0	0	0	0	20
0	0	35	0	8	9	0	1	1	0	2	0										0	0	0	2	1	2	0	1	0	5	0	23
0	0	0	1	4	7	0	0	0	0	0	0										0	0	0	9	0	17	0	0	0	0	1	9
0	0	15	0	11	16	0	0	1	0	0	0										0	0	0	7	0	8	0	0	3	0	1	19
0	1	1	2	3	11	0	0	0	0	0	8										0	0	0	2	3	5	0	0	1	2	0	2
0	0	23	0	9	4	0	2	2	0	3	103										0	0	0	4	0	21	0	0	0	0	0	19
3	0	0	2	1	1	0	0	1	0	0	4										0	0	2	5	2	3	0	0	0	17	0	6
0	0	7	0	4	2	0	1	19	0	1	2										0	0	0	13	0	16	0	0	6	0	0	9
4	0	17	0	9	0	15	1	4	0	0	0										0	0	5	16	1	12	0	0	1	28	9	2
0	0	0	0	10	4	0	2	4	0	0	1										0	0	2	23	0	19	0	0	17	3	0	6
4	0	9	1	33	3	0	0	2	0	0	72										0	0	1	12	0	6	5	1	3	6	0	10
0	0	0	4	18	2	0	0	1	0	0	88										0	0	11	2	0	1	0	0	3	0	0	2
8	0	10	3	14	1	0	0	1	0	0	1		Mean ± SEM, > 100 cells from three independent experiments were analyzed.								0	0	10	11	0	5	0	0	8	9	0	8
0	0	0	2	2	2	0	1	1	0	0	107										0	0	19	9	0	0	0	0	2	0	0	6
0	0	0	4	0	7	0	0	1	12	0	6										0	0	25	9	0	15	0	0	0	0	0	17
0	0	7	6	0	2	19	1	0	4	0	2										0	0	10	0	1	7	0	0	0	8	0	13
0	0	7	3	0	0	0	1	1	0	0	0										0	0	7	1	0	2	0	0	0	12	0	20
4	0	1	3	0	2	0	0	0	13	4	42										0	0	3	0	3	15	0	0	0	0	0	36
0	0	17	3	0	1	0	4	0	1	0	0										0	1	6	0	0	17	0	0	1	9	0	20
0	0	1	3	0	4	0	1	1	7	0	0										0	0	8	2	11	8	0	0	5	0	1	1
1	0	4	1	0	1	0	1	2	0	0	35										0	1	1	5	7	16	4	0	14	0	0	19
0	0	5	0	0	3	0	3	0	0	4	22										0	0	10	0	5	13	0	0	6	6	1	6
0	0	11	0	0	5	1	0	2	0	0	64										0	0	19	0	7	3	0	0	4	0	3	8
0	0	23	0	0	3	0	0	1	21	0	0										0	0	7	0	2	7	0	0	5	6	4	16
0	0	1	0	1	1	0	2	6	0	0	0										0	0	22	0	7	17	0	0	4	0	0	45
0	0	11	10	1	0	4	2	1	6	0	0										0	0	3	3	5	12	0	0	16	4	3	13
0	0	15	1	0	5	0	5	1	0	0	0										0	0	6	0	8	12	0	0	27	0	2	21
1	0	4	1	3	1	3	1	0	0	4	57										0	0	2	4	3	1	0	0	12	14	9	1
0	0	0	0	1	14	0	2	1	0	0	19										0	0	9	0	7	11	0	2	4	1	12	11
0	0	0	3	2	3	0	1	0	0	0	6										0	0	9	2	7	3	4	0	13	22	13	15
0	0	0	16	1	3	0	2	1	0	0	0										0	0	2	2	8	6	0	0	12	0	25	5
0	0	0	11	3	4	0	0	1	0	0	0										0	0	26	6	3	34	0	0	18	16	23	12
0	8	0	11	2	0	0	0	1	9	2	0										19	0	5	0	3	6	0	7	7	0	11	3
0	9	0	2	0	6	0	0	4	0	0	0										0	0	21	0	0	4	0	1	31	0	15	4
0	0	6	3	0	35	0	1	0	18	0	0										0	0	0	2	9	12	0	3	0	8	12	7
10	0	3	2	2	6	0	0	0	0	0	25										0	0	0	2	11	23	0	0	0	0	20	11
0	0	0	5	0	15	0	0	0	0	0	41										0	1	4	1	5	15	1	0	0	23	9	2
0	0	0	0	0	20	0	0	0	0	0	0										0	0	5	1	11	5	0	0	0	0	18	3
3	0	0	6	5	4	0	0	0	0	2	82										0	0	21	0	16	11	9	0	0	0	18	9
0	0	21	11	0	6	0	1	0	0	0	0										5	0	2	4	6	0	1	2	0	4	22	14
0	0	7	2	2	1	3	0	1	0	0	0										0	0	3	0	13	9	0	0	5	0	7	18
2	0	4	4	5	2	0	0	0	0	5	6										0	1	10	2	11	12	8	0	0	0	14	3
0	0	1	4	0	12	0	0	0	0	0	5										0	0	8	3	12	5	0	0	6	0	4	14
0	0	4	20	0	3	0	0	18	0	0	50										0	0	24	12	7	12	0	1	8	7	9	14
0	0	1	7	2	15	0	0	3	0	5	0										0	0	16	0	0	2	4	0	1	0	4	9
2	0	0	3	0	28	0	0	0	0	12	0										0	0	10	0	0	8	3	0	0	0	23	11
10	0	0	1	0	22	0	1	0	0	0	0										0	4	5	1	0	7	0	0	8	0	1	6
0	0	0	0	0	44	4	1	0	0	19	0										0	2	18	0	0	6	5	0	0	0	1	19
12	0	2	2	0	10	0	1	0	0	8	1										0	0	0	3	0	11	0	0	10	3	0	2
0	0	1	0	0	11	4	3	0	0	0	0										0	0	1	0	0	15	0	0	10	0	1	15
11	0	2	1	0	0	0	3	0	0	0	3										0	0	34	0	1	6	0	1	13	0	0	11
0	0	0	0	0	6	0	3	0	0	0	5										0	1	0	10	0	9	1	1	6	8	0	6
0	0	6	11	0	7	0	1	1	0	0	26										0	0	6	0	0	2	0	0	15	2	2	25
1	0	6	5	0	4	1	1	0	0	0	2										0	0	3	3	4	11	0	0	12	11	4	8
0	0	10	1	0	8	0	3	0	0	0	0										0	0	0	0	0	1	0	0	2	0	0	40
0	0	10	10	0	0	0	0	0	0	0	47										2	0	1	0	4	14	0	0	5	1	1	7
0	0	30	0	0	4	0	1	0	0	0	0										3	0	0	0	0	1	0	0	12	12	24	27
0	0	15	3	0	0	1	0	44	1	0	1										0	0	0	0	0	3	0	0	24	0	3	30
0	0	15	10	0	7	0	0	0	0	0	0										0	0	7	0	0	10	0	0	1	1	0	1
1	0	36	0	2	7	0	0	4	0	0	0										0	2	0	0	0	2	0	0	0	0	0	17
8	0	5	0	0	0	0	1	0	0	0	3										0	0	2	1	0	0	0	0	0	0	8	29
4	0	0	1	0	4	0	7	0	0	0	0										0	0	1	0	0	2	0	0	0	12	0	5
16	1	0	0	0	9	0	0	0	0	0	0										0	0	0	0	0	10	0	2	0	9	6	29
4	2	0	0	0	0	5	1	0	0	0	1										0	0	0	0	3	6	0	0	0	1	0	5
0	0	0	0	1	1	0	2	0	0	0	23										0	0	8	0	9	17	0	0	0	6	0	3
0	9	5	0	0	2	1	0	0	0	0	2										0	2	2	0	0	4	0	0	3	7	12	0
0	0	1	2	1	5	1	2	0	1	1	35										0	0	0	0	8	6	0	0	0	21	16	5
0	0	7	0	2	9	0	2	0	0	0	291										1	1	33	2	0	1	0	0	0	0	5	0
0	0	0	0	0	1	0	1	0	0	4	0										0	0	0	0	9	4	7	0	5	0	1	1
0	10	0	27	1	19	0	2	5	0	0	1										1	3	5	0	2	4	1	3	0	2	0	15
0	20	0	2	2	0	0	0	0	0	0	1										0	0	3	0	14	1	0	0	10	0	8	3
0	0	1	0	4	0	1	1	4	0	0	1										0	0	0	0	8	3	0	0	0	0	0	8
0	0	0	1	1	0	0	0	0	0	0	2										1	0	5	0	7	2	0	0	4	5	8	0
0	0	1	2	5	0	1	0	0	0	0	3										0	0	5	0	1	2	3	0	3	0	14	4
2	0	0	0	7	2	0	0	0	1	0	3										0	0	1	3	8	1	0	2	12	1	0	2
0	0	1	3	0	4	0	1	0	0	0	1										0	0	10	1	5	1	0	0	6	16	0	0
11	8	7	8	4	10	0	1	0	0	0	4										0	0	1	2	15	3	0	0	6	0	0	5
17	0	9	6	2	4	0	1	0	23	0	0										0	0	6	5	9	4	0	0	1	0	0	0
0	0	5	1	0	0	1	1	0	0	2	0										0	1	3	9	3	3	5	1	8	0	7	2
38	1	14	8	0	2	0	0	0	0	1	11										0	0	2	11	9	1	0	0	4	18	3	22
0	0	0	2	0	1	0	0	0	0	0	4										0	0	2	7	2	6	0	6	15	0	4	1
5	0	12	6	4	3	0	0	9	0	0	2										0	0	0	4	8	4	0	3	4	5	3	1
0	4	1	0	0	3	0	3	1	0	0	0										2	1	2	7	0	0	0	0	1	9	7	4
0	1	13	2	0	1	3	6	0	0	0	9										0	0	10	7	4	10	0	0	0	1	4	3
0	1	6	0	0	5	1	0	2	1	0	9										0	1	0	3	0	0	0	0	0	18	0	4
1	0	0	0	0	8	1	2	0	1	2	5										0	0	11	2	5	5	0	0	0	0	7	0
0	0	0	0	1	6	1	0	0	0	15	0										10	0	15	13	1	4	0	0	13	1	9	6
0	5	0	1	0	6	0	2	0	0	0	4										0	0	0	15	14	18	0	0	0	13	6	3
0	1	0	0	1	0	1	0	0	0	0	1										0	0	7	11	5	10	0	0	0	4	3	2
0	49	0	0	0	11	0	1	0	0	1	2										0	0	0	1	13	6	0	2	0	16	20	5
1	8	0	0	0	3	0	2	0	0	0	8										0	1	0	6	12	2	0	0	0	0	0	12
1	0	0	0	0	10	0	0	0	1	0	24										0	0	0	11	0	15	0	2	0	0	13	13
0	0	4	3	0	4	0	1	0	19	1	0										0	0	0	0	0	14	0	2	0	8	3	7
0	1	2	0	2	1	2	3	5	0	0	1										0	1	0	0	0	12	0	0	0	20	3	10
0	0	2	3	0	0	1	1	2	3	0	4										0	2	4	2	0	21	0	0	2	20	8	11
0	0	5	0	1	0	0	3	1	0	0	10										0	6	2	1	0	8	0	0	2	0	1	9
0	0	6	1	0	2	0	0	0	0	0											1	4	13	0	0	9	0	0	4	0	1	13
0	0	2	5	0	5	0	1	0	0	0											3	13	9	1	2	4	0	0	2	2	6	25
0	0	2	0	0	3	0	0	0	0	0											0	3	5	1	1	2	0	0	7	0	1	17
0	0	2	0	0	6	0	1	0	0	0											1	15	4	5	0	2	0	0	1	7	0	13
0	0	1	0	3	5	0	0	0	0	0											22	7	0	0	0	10	0	0	18	12	0	0
0	0	0	3	0	2	0	2	1	0	0											0	2	0	0	0	13	0	0		10	7	3
0	0	0	2	4	7		0	0	0	0											0	20	3	4	1	1	0	7		0	4	22
0	0	0	3	0	0		1	0	0	0											1	3	0	1	1	3	2	0		0	0	16
1	0	0	0	6	4		1	11	0	0											0	0	13	0	1	0	1	0		0	3	26
0	0	0	0	7	5		2	2	0	1											0	0	2	0	0	13	0	0		2	4	35
0	0	0	2	17	1		0	3	0	1											1	0		1	9	8	2	0		0	0	3
0	0	0	0	3			0	2	0	0											0	0		9	0	1	4	0		1	5	18
4	0	0	1	0			0	1	0	1											0	0		0	0	23	0	0		0	0	0
0	0	0	0	0			0	1	0	2											0	0		0	1		4	0		26	2	16
0	0	6	1	0			0	0	2	0											0	0		6	0		5	1		0	5	18
3	0	4	0	0			0	1	0	3											1	3		3	0		5	0		0	3	23
0	0	5	1	0			2	0	0	3											9	0		0	0			0		0	1	12
0	0	1	0	0			2	0	0	0											2	5		0	0			1		0	6	31
0	0		0	0			0	0	0	1											0	6		1	2			0				17
5	0		0	0			0	2	0	1											0	1		2	0			0				30
0	3		0	0			0	0	0	0											0			0	4			0				22
0	2		0	0			0	3	0	0											0			8	0			0				13
0	1		0	0			0	35	0	0											0			11	0			0				43
0	10		0	0			0	4	0	0											0			1	3			7				32
14	0		0	1			0	2	0	0											0			4	1			0				29
0	11		0	0			0	8	0	0											0			4	0							24
0	24		0	0			0			0											9			9	1
0			0	0			0			6											0			16	0
2			0	1			0			1											0			4	0
0			0	0			0			2											0			23	0
1			0	2			3			1											0			21	0
0			0	0			0			0											0			7	4
0			0	5			0			1											1			7	0
0			0	0			0			3											1				5
0			3	0			0			0											0				6
0			0	2			0			0											0				4
0			1	0			0			2											0				0
0			3	1			0			0											0				10
			2	1			0			0											0				5
			0	0			0			1											0				16
			0	0			0			0											0				6
			2	2			0			2											0				0
			3	2			0			0											0				5
			0	0			0			0											0				7
			3	2			0			0											0				13
			1	3			0			1											0				4
			4	7			0			1											6				4
			2	3			0			0											2				7
			1	0			0			0											1				5
			1	0			0			0											0				8
			2	2			0			1											3				2
			6	4						2											0				5
				1						1											0				3
																					0				7
																					1				2
																					0				8
																					5				9
																					1				1
																					5				4
																					0				3
																					0				1
																					1				0
																					2				1
																					0				0
																					12				0
																					6				0
																									0
																									0
																									0
																									0
																									0
																									0
																									1
																									1
																									0
																									0
																									0
																									0
																									0
																									0
																									4
																									0
																									0
																									0
																									0
																									0
																									6
																									0
																									4
																									0
																									0
																									0
																									0
																									0
																									0
																									0
																									0
																									2
																									8
																									6

[truncated: 1 more sheets: Extended data Fig 9q and r]
