# Supplementary material for: Genetic instability from a single S phase after whole-genome duplication
Source: Nature. 2022 Mar 30;604(7904):146–51. doi: 10.1038/s41586-022-04578-4 (PMC8986533; doi:10.1038/s41586-022-04578-4)
Supplement: Supplementary file 23 — Source Data Extended Data Fig. 10 [file 41586_2022_4578_MOESM23_ESM.xlsx]

## Sheet: Extended data Fig 10b and c
10b - BJ cells													10C - HCT116 cells
Number of ɣH2AX foci per interphase cell													Number of ɣH2AX foci per interphase cell
D	D	T	D	D	T								D	D	T	D	D	T
0	0	0	0	0	0								38	0	0	0	0	1
0	0	0	0	0	0								11	0	0	2	0	0
0	2	14	0	0	0								5	0	49	9	0	24
0	0	1	0	0	0								6	0	39	0	7	0
1	4	0	0	0	0								11	0	29	0	0	0
0	0	0	1	0	0								30	1	94	0	2	2
0	4	0	0	0	5								0	0	0	0	3	0
0	0	0	0	0	0								0	1	58	0	0	6
0	0	13	0	0	0								2	11	9	0	0	0
0	0	6	0	0	0								0	0	1	0	0	0
0	0	0	1	1	0								2	0	133	0	4	0
0	0	2	1	0	0								6	3	3	0	0	23
0	0	0	0	0	0								0	6	10	0	0	3
2	0	0	7	1	14								25	1	6	0	0	85
0	1	0	1	0	0								0	0	43	0	9	0
0	1	0	12	1	0								3	0	50	0	0	2
0	0	0	0	0	0								0	0	80	0	0	5
1	0	0	0	0	0		Mean ± SEM, > 100 cells from three independent experiments were analyzed.						0	1	0	0	3	0
0	0	0	1	0	2								16	0	14	9	0	0
1	1	0	2	0	1								0	9	37	2	0	0
0	0	8	0	53	0								1	0	0	0	0	21
0	0	0	0	0	0								2	1	0	0	0	2
0	0	0	0	17	2								15	1	0	0	0	0
0	0	4	4	0	0								0	0	0	0	0	0
0	24	12	0	0	2								10	1	1	0	1	0
0	1	1	0	0	0								0	1	17	1	18	0
0	0	56	0	0	2								0	10	0	0	0	0
6	6	3	0	0	49								1	0	0	0	0	0
0	2	7	0	0	0								0	1	0	2	0	0
0	8	35	0	1	0								1	4	0	0	0	0
0	1	6	0	0	0								1	1	39	0	0	5
1	1	1	0	0	0								1	4	22	0	0	0
0	1	3	0	0	0								0	3	20	0	1	18
1	0	2	0	0	3								0	11	57	0	1	6
0	8	40	0	0	0								0	5	96	9	27	9
0	1	1	0	0	0								0	0	0	0	2	15
0	6	10	0	0	0								0	2	3	0	2	1
0	2	4	1	0	0								0	6	0	0	0	103*
18	0	9	0	0	0								0	0	23	0	0	6
0	4	0	6	0	26								0	0	8	3	1	0
0	7	0	0	0	0								0	0	0	0	0	127*
0	1	40	0	0	0								0	0	11	16	0	1
1	5	10	0	0	0								1	0	0	10	0	0
1	3	0	0	1	1								0	0	0	8	0	2
0	2	15	1	0	0								1	0	0	0	0	0
1	1	0	0	1	0								0	0	0	0	0	0
0	0	0	0	0	0								1	0	0	5	0	0
0	2	0	0	0	0								0	0	0	0	0	0
1	4	0	0	0	0								1	0	0	0	0	0
0	15	0	1	0	1								0	0	29	0	0	4
4	1	4	0	0	0								0	0	47	33	0	0
0	4	29	0	0	0								0	0	26	0	0	59
1	5	2	0	0	11								1	0	2	16	0	0
1	0	0	0	0	1								0	1	0	3	0	1
7	2	7	0	0	15								1	35	0	0	0	1
0	4	13	0	0	0								0	0	0	8	0	15
0	1	0	0	0	4								0	0	2	32	0	36
1	1	1	0	1	0								0	0	0	0	2	0
0	3	6	0	0	0								0	0	0	0	0	0
0	3	3	0	0	0								0	16	1	9	0	0
1	0	21	0	0	3								1	25	0	6	0	0
0	2	2	0	0	3								1	27	19	12	0	0
1	25	40	0	1	0								1	0	7	3	0	7
9	1	10	0	0	0								0	0	51	1	50	1
0	2	3	0	0	0								1	0	63	21	0	0
0	2	32	0	0	0								1	0	6	2	2	0
0	5	8	0	0	0								0	0	24	1	1	3
0	0	0	5	0	1								0	0	2	0	46	25
0	0	39	2	0	0								0	0	0	0	16	11
0	1	1	0	0	0								1	1	3	1	0	6
0	3	16	2	0	0								0	1	0	0	3	33
0	0	1	0	0	2								0	4	11	0	4	0
2	1	0	0	0	0								0	2	32	0	1	1
0	1	0	2	12	0								0	0	3	0	1	0
0	1	3	0	0	1								0	0	1	0	5	0
0	0	5	0	0	3								0	0	2	0	1	2
0	0	1	0	0	3								0	1	0	0	0	2
0	1	2	0	0	0								0	0	4	52	0	0
0	1	0	0	0	0								0	0	0	40	0	0
0	0	1	0	8	0								0	0	2	0	0	11
0	0	0	1	0	0								0	0	44	0	0	12
26	0	0	0	0	1								0	0	3	0	0	0
0	1	46	0	1	0								0	4	1	0	3	1
0	0	44	0	1	1								1	0	7	37	1	0
0	1	4	0	0	5								0	0	6	1	1	0
0	1	30	4	0	1								0	2	0	1	0	0
0	0	0	0	0	4								0	12	10	0	0	0
0	0	11	0	0	16								0	1	0	0	0	0
0	0	6	1	0	72								0	0	0	0	0	0
0	0	1	0	0	0								0	2	0	0	0	0
0	1	5	0	0	58								0	0	1	0	0	1
0	0	2	0	0	0								0	0	3	0	1	0
0	1	18	0	0	13								0	0	0	0	0	0
0	0	8	3	0	0								1	0	0	0	0	0
1	0	40	0	1	0								0	0	11	0	2	0
26	0	34	0	0	0								0	0	4	0	13	0
0	0	45	0	31	0								0	0	0	0	1	19
0	0	3	1	0	0								0	0	0	0	0	0
0	2	29	0	4	0								1	0	0	0	0	0
0	0	8	0	1	0								0	0	0	3	0	0
7	0	12	0	3	0								1	0	0	0	0	0
0	0	10	0	0	0								0	0	1	0	0	0
7	0	6	0	0	0								0	0	0	0	0	0
1	19	28	0	0	0								0	0	0	0	0	0
0	4	0	0	0	1								0		1	0		0
50*	0	3	1		0								1		6	0		0
0	1	1	0		0								1			0		0
0	0	10	0		0								0			0		0
1	2	6	0		0								1			0		0
0	7	3	0		0								0			0		0
0		58	0										0			0		0
0	0		0										0			1
0	0		0										1			0
0	0		0										1			0
1	0		0										0			0
1	0		0										1			0
0	0		0										1			0
2	0		0										0			0
0	1		1										0			0
0	0		0										1			0
0	2		2										1			0
0	0		0										1			0
0	0		0										1			0
22	0		0
0	0		0
2	0		0
1	1		1
67	0		0
0	0		0
0
0
0
0
0
0
0
0
0
0
0
20
0
0
0
57
0
0
20
0
0
0
0
0
14
7
0
0
73
26
1
0
0
0
6
0
1
0
0
0
0
0
0
0

## Sheet: Extended data Fig 10d
Cell size (µm2)
P	D	P
	46.8492	303.848
1075.9	51.5238	175.387
1242.95	51.7304	31.5341
1088.15	59.7624	58.7552
1443.54	71.126	72.3915
1509.35	54.907	68.8017
1685.23	44.2665	81.5857
1249.85	51.4205	176.343
1665.83	61.1829	131.87
1818.7	58.4194	640.212
1154.7	56.2758	703.28
1792.17	52.8409	61.4153
1345.53	43.4917	175.026
	49.3027	133.187
1075.9	37.2417	211.389
1242.95	59.3233	72.8048
1088.15	53.564	114.566
1443.54	66.5548	0
1509.35	73.8636	332.748
1685.23	44.189	411.131		Mean ± SEM, >60 cells were analyzed per condition
1249.85	57.7996	311.906
1665.83	53.3833	145.894
1818.7	63.5847	311.157
1154.7	72.2624	301.162
1792.17	59.3233	280.708
1345.53	63.2231	2377.43
	41.0899	1850.62
1427.74	120.3	938.869
	72.7789	1069.09
1024.12	63.6105	984.504
1140.16	78.0475	470.041
1054.05	68.905	255.32
1219.42	73.2438	475.207
1298.35	67.3037	835.537
1215.55	56.689	341.193
1397.03	76.9628	635.925
1415.65	54.8295	1146.64
1421.07	48.3729	302.195
1604.21	69.2665	236.88
2518.1	58.781	141.684
2146.62	75.5682	135.201
2291.89	77.2211	97.9855
2332.15	85.1498	281.637
3194.52	72.8306	169.396
2508.86	64.0496	27.8718
2192.02	48.4504	13.6825
2319.96	66.8647	35.2146
2142.72	90.78	16.601
2660.02	50.2583	15.1504
1785.56	55.7076	343.311
2551.14	61.4153	523.45
2456.3	62.5775	440.702
2575.72	70.8419	2428.07
2231.9		97.5465
2016.19	19.2665
2341.99	32.0764	408.523
3045.02	37.2676	472.805
2210.61	33.8326	790.909
2729.57	39.4886	836.312
2662.32	37.5517	464.618
2175.98	41.0382	233.239
2451.11	36.3636	424.303
2449.48	38.7655	1218.62
3048.61	50.7231	519.706
2617.64	58.6519
	34.6333
1719.03	28.7448
1449.56	33.1353
1128.43	28.1767
1319.29	35.4081
1348.17	33.8326
1220.33
1290.78
1237.09
1327.27
1538.02
1211.98
1257.33
1216.27
1355.73
1411.47
1167.41
1607.9
1254.42
1306.33

## Sheet: Extended data Fig 10e
ɣH2Av index
D	P
0	29.5299
0.883333	5.07753
0.615789	0
0	34.3241
0	183.433
0	91.9835
0	194.77
0	24.5688
0.454142	2.68151
0	57.1765
1.18232	4.59721
1.14861	0
0.758929	21.6356
1.57049	25.5736
0	9.48535		Mean ± SEM, >40 cells were analyzed per condition.
1.59498	19.1511
0	565.797
0.51458	59.0402
0.20995	247.941
0	708.237
0.635088	729.886
0	273.578
0	153.989
0	306.393
0	50.755
0	422.789
1.01592	107.536
0	464.328
0	185.708
0	138.944
0	443.46
0	105.056
0	59.0463
0	111.417
0	36.5214
6.07885	69.1733
1.47741	29.4854
0	31.272
0	32.2481
0	42.5036
0	22.6738
0.47382	128.752
0
0
0
0
0
0
0
0
0
0
0

## Sheet: Extended data Fig 10f
Cell size (µm2)
D	D	P	P
46.8492	48.0888	303.848	85.7438
51.5238	17.0713	175.387	185.64
51.7304	29.313	31.5341	68.3884
59.7624	25.2066	58.7552	89.9535
71.126	40.3926	72.3915	54.907
54.907	25.2066	68.8017	48.8636
44.2665	26.4463	81.5857	41.3481
51.4205	13.5589	176.343	77.4019
61.1829	29.7779	131.87	111.725
58.4194	46.7975	640.212	51.1105
56.2758	26.343	703.28	51.2913
52.8409	33.5227	61.4153	66.7097
43.4917	30.0362	175.026	52.8667
49.3027	24.1994	133.187	36.751
37.2417	33.0579	211.389	87.6033
59.3233	17.2004	72.8048	484.478
53.564	36.0537	114.566	606.405
66.5548	35.5372		1190.75
73.8636	42.407	332.748	369.706		Mean ± SEM, >30 cells were analyzed per condition.
44.189	29.3647	411.131	37.9132
57.7996	29.7262	311.906	167.846
53.3833	30.2944	145.894	83.187
63.5847	13.3523	311.157	452.35
72.2624	22.5465	301.162	160.176
59.3233	31.4566	280.708	277.531
63.2231	39.876	2377.43	122.469
41.0899		1850.62	112.629
120.3	30.501	938.869	126.911
72.7789	45.4804	1069.09	68.75
63.6105	48.5279	984.504	205.346
78.0475	28.6674	470.041	468.621
68.905	51.5754	255.32	94.4473
73.2438	43.2335	475.207	151.291
67.3037	47.3399	835.537	162.577
56.689	39.5919	341.193	84.7624
76.9628	36.157	635.925	84.2975
54.8295	51.2913	1146.64	95.1705
48.3729	50.3099	302.195
69.2665	41.6839	236.88	295.558
58.781	46.1002	141.684	135.692
75.5682	42.1746	135.201	1661.08
77.2211	46.6426	97.9855	341.322
85.1498	50.1033	281.637	316.606
72.8306	41.7097	169.396	70.2479
64.0496	46.4876		64.6436
48.4504	39.2045	823.58	188.249
66.8647	41.3481	70.3254	540.935
90.78	44.938	257.206	199.458
50.2583		89.1271	231.224
55.7076		120.506	2108.26
61.4153		2228.23	1962.4
62.5775		183.91
70.8419		925.697
		2669.32
		105.785
		1362.63
		845.945
		439.411
		1488.35
		1244.6
		370.764
		191.994
		1245.04
		254.468
		404.339
		351.86
		1197.47
		1247.68
		180.759
		116.916
		908.962
		457.076
		2565.55
		0.37077
		20.3198
		1.54866
		31.9554
		1.88272
		24.567
		0.534566
		3.27429
		19.4629
		2.37264

## Sheet: Extended data Fig 10g
ɣH2Av index
P - Nucleosides	P + Nucleosides
111.081	62.7086
56.8585	9.83913
168.136	3.64494
0.859323	69.3332
284.844	0.798143
215.216	1.35106
36.6108	18.6488
306.679	34.1432
111.966	6.03247
137.833	10.3712
289.8	185.036
0.546639	110.54
196.256	73.7395
35.9495	63.3635
24.7172	84.7983
131.568
31.5326	67.2693
57.2512	357.789
	558.751
134.289	414.598
44.3656	687.573
11.8557	486.318		Mean ± SEM, >28 cells were analyzed per condition.
304.878	364.651
101.056	1525.06
40.0879	318.988
192.67	121.179
116.902	166.156
102.236	290.891
160.298	120.751
64.5502
49.8832
48.7321
120.795
29.5329

## Sheet: Extended data Fig 10h
ATM Diploid	ATR Diploid	CHEK1 Diploid	CHEK2 Diploid	TP53BP1 Diploid	XRCC1 Diploid	XRCC5 Diploid	RAD51 Diploid	FANCD2 Diploid	BLM Diploid	MRE11 Diploid	MDC1 Diploid	RPA1 Diploid	RPA2 Diploid	RPA3 Diploid	TOPBP1 Diploid	BRCA1 Diploid	ATM Tetraploid	ATR Tetraploid	CHEK1 Tetraploid	CHEK2 Tetraploid	TP53BP1 Tetraploid	XRCC1 Tetraploid	XRCC5 Tetraploid	RAD51 Tetraploid	FANCD2 Tetraploid	BLM Tetraploid	MRE11 Tetraploid	MDC1 Tetraploid	RPA1 Tetraploid	RPA2 Tetraploid	RPA3 Tetraploid	TOPBP1 Tetraploid	BRCA1 Tetraploid
-1.48512	0.987918	-0.439111	-1.11887	-0.911818	1.86173	0.96424	-1.6344	-2.11769	0.482464	-1.17862	0.854574	-2.52618	-3.30018	-0.443565	2.65096	0.763323	-0.609577	-0.34152	0.57127	0.905845	1.79773	4.57131	-0.690703	0.652345	0.30099	0.145889	0.22362	0.379911	-0.538223	-1.00626	-1.39421	-0.137396	-0.783817
0.0936822	2.85426	0.0547488	-0.727689	-2.60908	2.61516	-3.24006	-1.52049	-1.25068	2.54977	0.512337	1.31794	-2.61416	0.000319	-1.11106	2.44323	-0.100579	-0.761476	2.82596	-2.03004	-1.25129	0.301185	0.367332	-1.49037	-1.66253	-0.383588	-1.24535	-1.39072	-0.294156	-1.67528	-1.84769	-0.284082	-0.161706	-0.811885
-1.67603	1.95081	-0.175126	-0.235982	0.730597	1.6717	0.994892	1.75528	3.17401	1.58108	0.710403	2.79156	-1.35112	-0.00508555	0.538153	1.28338	0.0602307	0.666793	-0.764158	-0.333546	-1.39508	-0.643211	-1.06337	-1.82042	0.117039	0.793437	0.401175	0.568746	0.537467	-1.60619	-2.30624	-1.37869	0.277089	-0.028259
-0.963784	1.6801	0.280799	-0.745934	-0.308316	0.248949	-0.834717	0.255289	-0.122305	1.21659	2.30281	0.322979	-1.24823	-1.78376	0.624295	2.24727	-2.45749	-0.471	2.19025	-0.469385	-0.803866	-0.24066	-0.398392	-0.930912	-0.110347	0.152805	-0.146477	-0.573969	0.491272	0.44393	-1.86789	-1.1207	1.35333	1.38042
-1.99694	1.4509	1.55039	-0.777544	1.22096	0.26401	0.24521	0.757947	1.13729	0.923801	-2.72015	2.00396	-1.43779	-0.288714	0.333102	3.6055	0.0717437	0.346303	2.0553	-0.483759	-0.238824	0.71784	-0.124394	-1.68704	-0.113148	1.15786	0.707206	-0.448463	1.29037	-1.33815	-1.13827	-0.699294	1.8828	1.66657
1.30077	1.38907	-1.78737	-1.21229	-3.02339	0.395355	-1.45054	-0.633547	0.559924	-0.622567	0.676917	-1.4696	-3.08364	-2.5618	-1.12779	1.20676	-0.20081	0.402418	1.59708	-0.76647	-0.265408	-2.87526	0.613135	-2.12088	-2.09473	-1.12263	-0.498427	-0.554672	-0.433789	-3.56094	-1.10837	-1.11697	1.25484	-0.908202
-0.0240467	-0.235797	-0.299334	-1.16678	-1.41451	0.775196	1.94206	-2.51918	-2.21395	-2.60093	0.789247	-2.16795	-0.715458	-2.00289	-0.571824	1.19182	-1.17584	1.64999	2.56612	0.395119	-0.185819	-0.442274	1.38308	-1.15692	-0.13326	-0.372359	1.53549	1.11904	1.64497	-0.458602	-2.24399	-0.346151	1.80553	1.15787
1.90671	2.2172	-0.254503	1.29644	-0.0661969	-2.55975	0.911119	-2.51883	-1.35381	-1.3422	-0.723162	-0.425068	-1.07182	0.510336	0.262545	-0.0850495	-1.03904	0.0860098	1.51871	-0.397594	-0.152563	0.76403	1.02883	0.2493	-1.37386	-3.10151	0.427597	0.173514	2.31256	-0.0606857	-0.615146	-0.452332	1.98984	0.0573576
0.761799	-1.24307	1.43318	0.626952	-0.480252	0.272162	-0.105311	0.564965	0.908975	1.20691	0.49198	-0.432464	-2.56241	-1.49124	-1.20453	-0.643875	-2.39593	-0.31649	2.54018	-1.60541	-1.07016	-0.789599	-0.176386	-2.53111	-0.680564	-1.28346	-1.58026	-0.868177	-0.72831	-2.4417	-2.15871	-1.86573	1.24837	-0.600591
-1.03294	0.143925	-0.855268	1.06074	-0.417118	-2.42416	0.382516	0.722051	1.59755	0.836025	-3.14232	-1.63048	-0.435802	-2.17899	0.626379	-0.553266	-1.6124	1.10932	1.4102	0.413786	0.397145	-0.46564	-0.154268	1.01916	-0.60446	0.459995	-0.592689	1.51627	0.113506	-0.762075	-0.53961	-1.22962	0.50575	-0.599999
2.33976	0.622504	0.633949	-0.248128	-0.164691	0.0548485	1.69272	0.885599	0.843577	-0.12229	3.91727	0.900398	1.13321	-1.57346	-0.509775	1.39956	-1.27688	-1.76348	-0.738798	-0.511925	0.263894	1.54439	-1.40721	0.675767	0.496932	-1.43673	1.54895	-1.24315	2.2526	-1.16703	-2.33222	-1.5494	-0.0128476	-0.915824
0.365941	0.286438	1.36443	-0.918508	-0.0869079	1.22132	2.54038	-0.446528	1.207	-1.68993	0.845881	0.863226	-1.64604	-0.88127	-0.154205	1.36506	-1.08776	0.312144	0.992805	-1.11382	-0.759485	-1.28576	-1.35312	-1.14426	-0.595145	-1.05822	-1.04414	-0.791439	0.335566	-2.17549	-0.853494	-0.541376	-0.827403	-1.62338
-0.00447793	1.03725	-1.71885	-1.72126	-0.115005	-0.823586	-0.347327	-1.37289	-1.45327	-1.66496	0.684517	-0.245516	-2.13815	0.149796	-2.56809	-0.623155	-2.17104	-0.184512	3.31147	1.37493	-0.758064	-1.31008	-1.35893	0.253458	0.0529186	0.873469	0.443577	-0.986944	-0.556377	-0.248964	-0.242409	-0.741895	2.52411	-2.92921
0.456796	0.303586	-0.431621	0.155915	1.76735	-2.41791	2.8935	0.785601	1.04104	0.559285	2.0453	2.49173	1.79848	1.63579	3.54778	1.88904	0.496463	-0.441421	0.82014	1.41792	1.79288	2.35359	-0.304699	0.958044	0.539622	1.2388	1.33834	0.735446	2.48395	-0.827767	-0.875359	0.330865	1.48899	0.646776
-0.0521242	-1.69744	1.08385	1.84081	-1.60923	-1.69287	2.74662	1.35322	-0.227333	1.21335	2.75474	1.03662	-0.689149	3.02467	0.398587	-0.171156	-0.28186	-0.834572	-1.07186	-0.618304	-1.18853	4.00931	-0.996362	1.09723	-0.135573	1.46349	-0.0540186	0.728327	0.733672	0.172656	1.46457	-0.656816	0.635612	0.558551
-0.0734021	1.24717	-0.551889	-0.547514	0.395324	1.42231	-0.516784	-0.990889	-1.48657	1.4927	-1.09234	0.865013	-1.58155	-0.833495	-0.70584	1.87474	-0.150604	0.215004	3.77336	-1.07527	0.371621	-1.33855	2.17855	0.393898	-1.20944	0.0371206	-1.09971	-0.416078	-0.311018	-1.56821	-0.828741	-0.97594	2.485	-0.263139
-3.85297	1.14907	-1.62141	-0.0347316	-2.22956	-2.59172	0.494034	0.0979647	0.0236409	-0.411305	0.188665	-2.67751	-1.19447	0.207546	2.5004	-0.190536	0.0561835	1.44839	1.53783	-0.0466522	-0.609087	-1.48908	-0.682752	-0.0268883	-0.758576	0.541169	0.379967	0.293535	1.61776	-2.05473	-0.35389	-0.75341	1.46841	0.927309
-0.736077	-0.0640177	-0.138163	-0.127836	-0.240646	0.572349	0.179666	-0.480953	-1.61567	1.36489	0.546429	1.52162	0.72027	-1.49915	-1.94756	0.76509	-1.97898	-0.131568	0.615388	0.409981	-0.785009	0.210152	-0.901238	-0.0633772	0.465798	0.307389	0.870536	-0.4348	2.79594	-0.605497	-0.953545	-1.00652	2.88268	1.63468
0.479418	0.539116	0.0947279	-1.28416	0.109222	0.889445	-1.40105	-0.0480386	1.07398	0.881298	-1.84963	0.733221	-1.90143	-0.779876	-0.888698	-0.592717	0.536005	-1.77178	2.73125	-0.17086	-0.652429	-3.01993	1.54664	-2.71796	-0.287791	-0.0656715	-0.519022	1.14229	0.877161	-0.521867	-0.799052	-2.5461	1.83267	1.52152
-0.0897833	-0.0765156	-0.52642	-0.0221164	-1.14592	-0.553652	-2.54475	0.480641	-0.219363	0.633246	-1.55068	-0.667257	-1.48174	-0.997932	-0.150662	-2.35796	1.32462	1.18483	-0.0281157	-0.664575	-0.16378	-0.697863	-1.73284	1.33223	-0.288761	-0.787786	-0.457578	0.46182	0.211329	-0.3427	-1.32958	-0.248394	0.392182	-0.624633
-0.0992155	0.0564404	-0.338877	-1.1932	-1.31576	-1.43638	-1.86612	0.290226	-0.125393	0.868023	0.200254	0.668395	-2.38805	-1.9526	-0.324163	0.259209	-1.91177	1.07574	-1.00598	0.540624	-1.69501	0.858538	-3.67155	0.337705	-0.734345	0.06831	-0.440661	0.397404	0.0183673	-2.02169	-2.46678	-1.07324	-0.143611	-0.180738
0.172471	-2.05062	-1.15276	-0.762512	1.20232	0.0851234	0.74708	-0.243771	-0.803343	-1.19759	-1.06552	-1.06076	-2.7859	-2.25655	-0.39465	-2.25628	-0.898065	0.859553	-0.69742	-1.37071	-1.55386	-2.71004	0.475739	-2.34393	-1.66687	-1.91425	-2.2355	-1.65974	-1.47321	-2.2038	0.356436	0.187303	-0.990047	-1.38523
1.18303	1.55592	-2.61892	-0.600285	1.13001	-0.441929	-2.39024	-1.14225	-0.132262	-1.13422	-1.44132	-1.4221	-3.12677	-0.662775	2.08912	-0.938051	-0.614383	0.480905	0.506587	-1.78606	0.0338973	-2.29007	-0.456422	0.459242	-1.16481	-0.631121	0.143468	1.00765	-1.35362	-2.30302	-1.58821	-0.800638	0.403401	-0.866105
-0.0249724	0.511266	1.08549	-0.329853	-1.43218	0.550737	0.348078	0.525111	1.8669	0.720233	0.40003	2.08245	-1.36808	-1.994	1.09814	0.730811	-1.7681	1.55673	1.15563	-2.06012	-1.55239	-2.60977	0.941227	-1.91984	-1.31354	-0.366006	-0.74245	1.28248	0.343452	-2.85761	-1.088	-3.60972	-1.02205	-0.55386
0.569728	-0.900583	-0.928186	-1.44185	0.106264	-1.7031	-1.21352	-0.849327	-0.277306	-0.7612	-1.81242	0.347726	-2.46812	-1.0444	-0.142854	-2.08496	-0.80872	0.25901	0.986601	-1.13401	-0.802963	-0.766812	-0.357755	2.19048	-1.93655	-0.214512	-0.820133	0.337845	-0.406379	-0.622868	-1.07085	-0.46777	1.3526	-0.326576
-0.828241	-4.02149	-0.6334	-0.147804	-0.582624	-1.88014	-1.70887	-0.78575	-1.85592	-1.42717	-0.855	-1.61069	-5.08603	-1.25737	1.99811	-1.91304	0.0160821	-1.47646	-0.075147	0.779045	0.37159	1.03403	1.27326	1.32127	1.55696	0.520287	1.39826	0.779284	3.68981	0.232772	-1.95222	-0.316748	2.16701	0.775843
0.125399	1.93173	0.49299	1.39432	-2.91539	0.239268	-0.748267	0.336563	1.36652	-0.0510011	1.62753	-0.321654	-3.02536	-0.472996	-0.731567	-0.642817	0.395392	-1.30017	-0.769219	-2.15853	-0.667317	-0.295887	-2.39829	0.545916	-1.01356	-1.35707	-1.03411	-2.57049	2.42239	-0.115471	2.16502	1.22059	-0.968229	-0.805269
-0.904514	1.50407	1.77927	-0.827892	-2.73595	0.315597	0.0129406	0.537695	-0.139325	0.672691	0.891177	-0.113971	-2.50819	1.72965	-0.535472	2.73457	-0.482015	-1.97541	-2.19196	-0.529702	-0.0829958	-1.16979	-1.53123	0.807405	-0.553884	-2.01243	-0.559136	-1.5099	-0.0893946	-0.453435	0.508274	1.10914	-1.63555	-1.96931
-0.946891	-0.314507	1.1835	-0.960085	1.00019	-1.61385	-2.25057	0.342697	-0.357712	0.517943	-0.956038	3.83696	-3.1508	-1.31019	1.59077	1.13943	0.249786	-2.15789	-1.9981	0.585551	0.137068	0.795113	0.0539809	0.510054	0.263801	-0.705437	1.52594	0.725138	1.46378	0.410679	-1.23126	0.469991	-1.05845	-0.361458
-1.97507	0.0218238	-0.000231	-0.69388	0.843722	-0.0437595	-2.60262	0.170408	0.857949	0.0312015	-1.90811	2.03067	-2.76911	-1.00594	0.023436	0.947516	0.483747	1.43495	1.46577	0.471346	0.352996	-0.421559	-2.35427	1.34004	-0.04543	-0.698922	-0.0889128	0.325396	0.0755807	-1.09042	-1.35961	-0.381176	0.533346	0.660505
-1.61423	-1.65009	-0.779942	-0.911958	-2.15294	-0.771012	-0.717589	-0.769324	0.0049074	0.0902775	-1.80028	-1.10881	-3.28011	-0.223004	0.727935	-1.27304	-0.576219	2.75635	-1.29147	-0.326736	-1.18061	-1.52637	-1.35178	1.40842	-3.20586	-2.84084	-1.74866	1.07108	-0.297284	0.0351323	-0.462411	-1.3777	-0.634559	-1.04721
-1.98247	-0.483361	-1.03556	-0.624271	0.373047	1.95993	0.322309	0.702991	1.10709	-0.954763	-0.748613	0.413724	0.388798	-0.360737	0.486143	-0.74882	-0.0896576	0.756427	-0.473522	-1.13171	0.976831	0.170205	-3.32754	-3.48151	0.501016	0.448836	1.27534	1.37142	-0.590315	-2.048	0.0117361	-1.70092	-0.639075	-1.2624
-2.16992	-1.80122	1.656	-0.137786	-1.29988	0.52844	-1.31531	-0.489976	-1.06076	1.19421	-1.54146	0.252589	-0.183576	0.137575	-1.34647	-0.310007	1.05849	-0.977848	0.697022	0.725341	1.89256	-0.665205	-3.32148	0.996677	0.358175	-0.608986	0.0734211	-0.937613	-0.24872	-1.57477	0.919144	-0.21007	0.212692	0.17875
-0.117168	1.244	1.63319	-2.30281	-2.70437	1.03387	-0.0627035	-0.874324	-0.505404	0.0428504	-0.36229	1.64545	-1.99311	1.29141	-0.178311	-0.663914	-1.58073	1.78718	1.53438	1.97464	-0.714399	-1.49738	-0.557982	0.839929	-0.48517	-0.437687	-0.542537	2.35593	2.40713	-0.775938	-1.91353	-0.260367	3.21941	-1.14477
-0.654612	0.187353	-0.0401093	0.349039	1.04997	-0.602089	0.345466	1.12317	1.12071	0.979194	0.589068	1.36184	-1.95245	-1.84623	-0.466382	1.48266	-0.154899	2.68335	1.21981	1.5886	-0.0521814	-3.04203	-0.0920212	0.918659	-1.12007	-0.725563	-0.0294304	2.6521	0.61648	-1.22017	-0.436845	-1.18633	1.05949	-0.883346
0.219469	1.30894	0.368468	0.049729	-0.665308	-0.720459	-0.359105	0.30985	1.00011	1.5338	0.0639959	1.43298	-4.52906	-2.67201	-2.28684	0.24566	-0.942471	1.16174	3.13588	-0.185088	0.723959	-1.12795	-1.14152	1.32719	-0.388843	-0.789163	-0.740166	0.980441	-1.33605	2.41336	0.345084	-0.00735116	0.818681	-0.247183
0.506324	1.79763	0.822968	-0.251615	-1.62425	-0.685636	-0.0746822	-0.653499	-0.884397	-0.64676	0.0806299	2.16702	-2.38216	-1.55427	0.189802	2.48501	-2.88841	1.07575	0.181257	0.600148	0.624814	1.92178	-1.86749	-1.57675	1.58883	3.89682	0.337024	1.0137	0.0234098	-0.83615	1.91194	-1.23739	1.10662	0.326265
-0.93559	-0.342162	0.412278	-0.204593	-0.566915	1.22398	0.846569	0.722696	-1.84577	1.1028	-1.79639	1.17049	0.306248	-1.83678	-0.732256	1.19859	1.61338	-0.33339	0.199767	2.96453	0.0887555	-0.289235	8.09506	1.14482	0.731303	1.10167	2.84904	2.07622	3.07238	1.36698	1.18566	3.05135	1.1448	2.00826
0.348276	1.07039	-0.531608	-1.61095	0.781849	-2.7546	-2.08008	-0.806584	-1.73538	-1.18004	0.785184	-0.648458	-1.27475	-1.45902	-0.125187	0.401496	-2.12915	-2.71409	1.52026	1.21649	0.567047	-0.846911	1.06415	0.818472	0.537856	1.3227	0.577111	-2.78007	0.541055	-0.830592	1.37448	1.99805	3.08571	-2.37997
0.427775	2.39248	0.164026	-0.525659	-0.639759	5.1388	0.0925984	-1.30713	-0.748835	-0.635841	-0.537918	0.68467	-2.67836	1.20808	0.0211119	2.87232	0.500977	0.197878	-0.198417	-0.910694	-0.171189	-2.47789	-0.844541	2.53089	-1.16806	-2.12119	-1.77131	-0.340095	0.319679	-1.06955	-1.26649	-1.50168	1.0108	-0.589068
1.37856	0.866143	-1.28348	-0.90003	-0.292434	2.07615	-0.801244	-0.891741	-0.331122	0.80847	-0.997642	-0.394843	-3.89754	-3.77781	-1.70289	-0.656237	-0.209536	0.334008	2.85758	0.220369	1.17967	-1.62626	-1.87427	0.247971	1.33032	1.70614	0.8553	-0.68056	2.42187	1.62843	0.985851	1.84413	2.27536	0.81889
2.09388	1.02649	1.022	0.0551741	-0.489919	1.21245	-0.0210221	0.625742	0.0807232	0.28089	2.61923	-1.40869	-0.762727	-1.42458	0.408981	-0.10706	1.27075	0.58798	-1.04622	1.27648	1.14505	1.66791	0.488104	0.104809	1.42388	0.194987	1.6134	0.485635	3.82671	0.636478	2.0636	0.5694	1.28917	-0.427112
-0.549833	0.680536	0.87334	0.471299	-0.58977	-0.358275	0.691884	-0.237327	0.131108	2.61728	-2.189	3.01573	-1.1478	-1.10459	0.729843	1.861	-2.25763	-1.04626	-0.978223	0.0122523	0.144902	0.442955	1.21009	1.21861	-0.698025	-0.985019	0.0339755	-1.51896	1.37978	-2.04548	-0.994043	1.18173	0.052816	0.839317
0.676946	-0.59531	1.43974	-0.766237	0.47002	0.324879	-0.946967	0.461286	-1.65761	0.543355	-0.49364	0.0696301	-1.22173	-1.33958	-0.626251	1.17736	0.754032	0.106277	0.00910808	-1.23787	-1.79287	-1.06373	0.367064	0.999709	-2.23851	-1.18424	-1.52659	-1.91679	1.13689	-0.727608	-0.0346402	0.484323	0.138625	-0.356999
1.6052	2.58017	-0.515263	0.369684	-0.165381	-1.60867	-0.626174	0.1662	-0.429913	0.170518	0.514067	-0.613387	-2.26113	-1.51069	-1.88442	0.568573	-0.754532	-1.3185	-2.79121	-1.45304	-0.128369	-3.20016	-1.59698	-3.72727	-0.725422	0.532423	-0.521256	-2.08885	-1.61968	-3.55251	-2.76063	-0.118036	-3.58639	-0.793244
-0.162944	-1.51033	1.9303	-0.959197	-1.27295	-0.0417615	-2.04272	0.0564663	0.269232	0.640831	2.02726	2.03365	-1.23634	-0.647392	0.305568	1.0648	-0.613228	-1.70246	0.433504	0.774106	-0.486778	-1.09826	4.89159	-1.17011	0.734059	0.0632179	1.17587	-2.62198	2.37701	-0.92415	-2.36135	-0.222587	4.15456	1.03365
-0.120966	0.753628	0.0414233	1.26203	-0.784117	1.23427	1.511	0.208494	1.8896	-0.0174914	0.27229	-0.851799	-0.562802	0.50065	0.581631	1.3108	0.0953929	0.0377337	1.28203	-0.848061	0.446808	-1.2405	0.457399	-0.402295	-0.570745	0.346566	2.29257	-0.81311	0.514581	-1.53795	-3.26969	-3.59496	0.0338477	0.497326
0.0438883	1.51579	-0.775	-1.3997	0.732277	-0.781254	-3.5505	0.0144018	-0.751712	-0.263397	0.00124264	0.114024	0.0893374	-2.43454	-1.97937	0.883126	-0.250743	0.322789	1.77264	-0.323454	-0.126623	0.342725	0.492342	-1.17806	0.016828	1.25474	-0.320842	0.558202	-0.451607	-1.84595	-1.54167	-0.349206	0.363918	1.35378
1.83856	-0.101511	-0.589961	-0.80499	0.0162221	0.470134	-0.285219	-0.455162	-0.931746	0.111891	-1.26445	0.98893	-2.27875	-3.34696	-1.81456	-0.879294	0.119919	-0.0925799	-0.361037	1.07975	1.06048	0.803399	-0.0391114	-0.210904	1.06985	-0.620834	1.55832	-1.39496	1.97581	-2.22601	-0.850619	-0.330326	-1.34632	1.29194
-1.11443	0.620972	-0.0701536	0.338889	-0.293866	1.42023	2.22928	-1.35615	-0.335859	-1.68129	-2.14923	1.13746	-1.46969	-1.0715	0.177866	0.412495	-2.55861	-0.845558	-0.559177	0.0883705	1.53679	0.437707	4.03392	-0.718064	0.351437	1.39954	0.394284	2.19118	2.51998	0.582947	0.358886	1.23587	0.0753973	0.209364
0.177611	-0.12199	-1.29768	-0.514466	0.269638	-0.276612	-0.280367	-0.954257	-1.88971	-1.80556	-1.4617	-0.236982	0.0609189	-2.72564	-1.2503	-1.32527	-0.0243991	-1.80786	0.596399	-1.14464	0.164463	-1.04324	-0.659129	-1.24912	0.87794	0.624781	0.199136	-2.74785	3.03571	-0.567479	2.76048	2.74244	0.793821	0.167572
0.693766	1.82848	0.238259	0.706724	-1.06442	-0.691789	-0.560719	-0.595681	-0.876896	-1.20944	0.143889	-0.308964	-0.678052	-1.75957	-0.727383	4.81973	-0.958409	0.103604	0.441862	-1.32552	-0.0211745	-0.693066	-0.381566	-0.0505205	0.552777	-0.725164	0.0424731	-0.385626	1.45644	-0.760517	-1.52861	-2.00562	0.572976	0.00355377
-0.642034	-3.05342	0.316737	0.293803	0.534475	3.71217	1.01256	1.22639	0.80062	2.26152	1.12267	2.75301	-0.803468	1.76375	0.106018	0.292528	0.519014	-0.469441	2.80188	-0.899981	0.162623	0.535483	1.42344	-0.247337	0.177616	0.0118302	0.109454	-0.904178	1.07203	-1.61322	-0.13932	-1.19125	1.33814	-0.111888
-1.50121	2.12858	-0.658239	-0.809986	-1.46353	-1.48371	-0.88429	-0.586001	0.598352	0.260029	-2.97687	0.924319	-0.437406	-2.05406	0.50462	0.896338	-0.70591	-1.07793	0.245947	-0.249014	-0.34795	-0.0826584	1.22348	0.648042	0.200017	-0.224734	0.107494	-1.27565	0.198498	2.65193	-1.1741	0.303906	2.73265	-0.309452
-0.707999	-1.87701	0.913704	-0.0446817	0.632441	1.16227	1.16662	0.472048	-0.381206	-0.976017	-0.350106	1.15804	-0.881638	0.207572	0.377993	0.0881379	-0.554455	0.152454	1.02367	-1.16953	-1.23483	-1.4939	1.83847	-1.61538	-0.853008	0.234603	1.12632	0.339162	1.34485	-1.85449	-1.16526	-1.41509	-0.800967	-0.872158
-1.14661	0.717764	1.00985	-0.0409145	-1.43867	-0.599613	-2.99998	-0.315235	-1.13817	0.660898	0.24413	-0.00197697	-1.18503	-2.21455	-0.352792	0.628187	0.86223	-2.59984	-1.28621	-0.181333	0.729227	0.101292	3.85715	-0.0936736	0.668215	0.278132	0.700851	-2.70713	1.4431	-0.795997	0.356905	3.25054	1.58913	0.212707
0.315306	1.56948	-0.926903	0.29895	-2.19271	-1.32527	0.661318	-1.37363	-1.39701	-1.52461	-1.39816	0.735689	-1.76696	-2.3201	0.588159	1.99752	-1.46679	-0.168199	2.80336	-1.10911	1.02521	-2.73255	-0.592642	-0.423604	-0.538319	0.870193	-0.203256	0.534916	1.01858	2.31256	-1.2236	0.746274	0.237305	-1.69325
-0.437221	0.606768	-0.176111	1.56296	-0.172286	-0.207136	-0.822758	-0.1839	-2.46671	-0.453021	-1.00596	-0.310887	-2.52286	-0.847371	-0.628944	0.414693	-1.07366	-1.63808	0.434913	-0.560009	-0.620584	1.99604	-0.702551	-0.49885	0.659666	2.44787	1.46775	-0.170237	2.56954	-2.26679	-2.65478	0.506592	0.732702	-0.98772
-1.27919	-3.03186	0.854143	0.514619	0.5997	1.14791	0.397693	1.88964	1.18262	0.898745	0.706124	1.75699	0.967333	1.94388	0.693198	-1.06333	-0.946804	-0.22432	-0.578552	-1.77651	-0.654793	-1.86718	-0.0195486	-1.57191	-2.29634	-1.03132	-0.705364	-1.26298	1.90096	-1.49584	-3.6127	-2.10314	0.484909	-1.17584
-0.750347	-0.25574	-0.650464	-2.16608	-0.119507	-0.716791	0.0805571	0.0581336	-0.0772575	0.175069	-1.50263	-0.308245	-1.75809	0.573336	0.288557	0.797366	0.120416	0.323671	2.07773	-0.230321	0.945539	0.133332	-1.92945	-1.73457	0.475458	-0.166027	1.04234	-2.22704	1.25847	-0.330212	-2.06604	0.58806	1.68702	0.0315204
-0.421155	2.67265	0.402862	-0.479641	-0.83241	-1.7992	-1.02306	-0.188904	1.39462	-0.547581	0.424114	-1.09085	0.0893648	-1.08229	1.27542	2.24358	-1.43011	-2.08601	-1.49086	0.347557	0.60367	-1.88198	-0.310132	-0.379523	0.661214	1.00793	1.3975	-0.860943	2.13877	-2.7608	0.33051	1.10816	-0.125125	0.0466419
0.0109008	0.0333789	0.668373	-0.113024	0.295925	-0.0375392	0.103405	0.233814	0.161785	0.353439	-0.672537	1.51752	-2.74355	-1.91727	-1.16577	-0.92888	-1.00764	0.121192	0.618777	-1.81211	-0.600894	-0.794156	-1.5286	-2.30274	-0.914499	-2.16594	-0.897547	-2.61056	-0.391322	-1.88777	-0.715777	-1.10561	0.238321	-0.784322
-0.337839	-0.929424	0.267067	0.407281	-1.03208	-3.73505	0.200044	0.37936	1.21901	-1.06751	-0.0911432	-0.402679	-1.78733	-0.579061	-0.878017	-0.254741	-1.4948	-2.82779	-2.25973	-1.3262	-0.347846	-1.43801	-2.39291	-1.92457	-0.00757111	-0.939788	-0.704451	-1.90254	-2.43608	-3.44627	-0.719935	0.29446	-2.10189	-0.70136
1.97128	1.32777	0.545346	-0.580918	-0.109462	-1.57255	0.787906	1.10145	0.191728	1.02574	3.81564	-0.565406	-1.28951	-2.11511	-1.05409	1.21822	0.66064	-2.60072	-1.1855	-1.13668	-0.681889	-2.52858	-2.13082	-3.35571	0.305444	-1.73345	-0.266822	-0.471585	0.731859	-1.55228	-0.359272	1.41978	-1.88233	-1.23734
0.189138	2.58553	0.129733	1.10721	1.17489	0.792065	0.56437	1.06089	0.867768	1.04635	-0.446991	0.516504	1.37878	-0.157968	-1.74028	3.60122	-1.38478	-1.25269	-2.33641	0.638124	0.126071	0.0902444	-0.230737	-0.622113	1.58376	0.0302417	0.274387	-0.158337	2.37624	-0.892112	3.75823	1.6133	-1.03405	0.27999
1.00987	2.26558	1.70161	0.523168	-0.098402	0.545358	0.521129	1.30797	0.515953	1.71383	1.96203	-0.10973	0.138528	-0.301349	-1.49922	1.98171	-0.206883	-0.721207	1.29944	-0.855223	0.970243	-0.251746	1.52004	-2.89001	0.0418347	0.118744	-0.27197	-0.361374	1.06722	-2.02007	-1.00382	-0.398267	1.8975	0.487186
-1.40385	1.36951	-0.988366	0.105155	-1.25845	-0.304383	0.18368	0.170324	1.01059	0.956775	-1.53561	-0.594161	-1.48407	-0.114897	-0.422814	1.90402	0.248759	-0.205613	-0.831425	-0.570995	-0.11879	-0.171043	-1.71948	0.94278	-0.926406	-1.5525	-0.0430193	-0.539658	1.58	1.50976	-0.682501	-0.178213	0.383739	0.154909
-0.636153	2.47331	0.8532	0.367851	0.670132	-0.740642	-0.159254	-0.0342909	0.570928	1.24086	-1.19794	0.59944	-0.663137	-1.40556	-1.24382	-0.435433	-0.13251	-0.343241	0.905685	-0.473004	0.677988	-2.34641	-0.810602	-1.12134	0.0864426	0.654462	0.256714	1.39239	-0.445285	-0.407596	0.157013	-0.246318	2.00006	-1.42848
-0.554403	2.79347	0.621369	-1.27859	1.45348	-1.61141	-0.98834	0.109837	1.5095	-0.347936	-0.361046	2.45892	-2.43487	-3.07645	-0.775568	2.29452	1.2896	-1.65954	-0.650557	1.02288	-0.0411281	-0.81349	-0.714073	1.64246	0.4393	-1.05638	2.07824	-0.988715	-0.635947	-0.657494	-2.47736	-0.151163	2.14531	-0.337636
1.34089	1.32062	1.92623	-0.162657	0.256623	0.778208	2.64908	0.731311	0.366976	1.04439	0.0231953	-0.975335	-2.09936	-0.0147856	-0.200296	1.6716	-0.107561	-1.1322	-1.29838	-1.51916	-1.17992	-2.06082	-1.71278	-4.01124	-0.667852	-0.007155	0.0587333	-1.40714	0.71916	-3.07237	-2.7067	-0.590277	-2.01732	-0.670548
0.295457	0.715105	-0.299196	-0.472	0.880648	-1.90574	0.404132	0.380098	0.375315	-0.0429797	-0.0849038	0.169618	-2.72415	1.00722	0.385881	-0.278065	-0.417275	-1.88665	0.112282	0.0211357	-0.797825	-1.00756	0.200491	-0.342741	-0.193995	-0.633187	0.0139156	-1.83953	0.773502	-2.16402	-1.37782	-0.56007	-2.17415	0.589996
0.764736	1.13445	-0.314922	-1.34263	1.27225	-1.09242	0.217025	-1.09706	-0.704951	-0.574631	-1.48738	-0.666581	-4.1064	-1.09459	0.805844	-1.04915	-0.55265	1.58502	0.252418	-1.11117	0.952483	-0.766747	0.866898	-0.0444872	-0.434818	-0.105674	0.580128	0.0564236	1.43362	-2.38924	-2.22876	-1.9405	-1.58568	0.0520346
-0.847463	2.72166	-0.151067	0.814753	-0.013396	0.265818	-0.0833898	-0.128757	-0.786658	2.61403	-2.16919	1.53345	-0.881575	-1.7131	0.0465106	3.17509	0.286187	0.557576	2.45752	-0.025486	0.637912	-0.536873	-0.340857	-0.289636	0.284748	0.371642	0.044546	1.3517	-0.606978	-1.56614	-0.709104	-4.28862	1.18866	-0.240214
-0.784102	0.437736	-0.183013	-1.05319	-0.0223113	-0.975249	0.351096	0.19281	-1.84467	-0.0763964	-0.698017	-1.67066	-1.05869	-2.8623	0.78445	0.299404	-0.241626	0.0311581	-0.990254	0.021498	0.514193	-1.37669	1.76121	1.17476	0.663246	0.379926	2.22679	0.363264	0.467796	-1.55444	-0.0579725	-0.026222	-0.734895	0.295933
0.959102	-0.139803	-1.63839	-2.82465	-2.38449	-1.36714	-0.980689	-2.26432	-2.43291	-1.66863	-1.68411	-0.0379881	-3.66051	-4.01925	0.0399489	-0.992698	-0.764423	0.0217066	1.46551	-0.469099	-0.552295	-1.02887	0.335274	-1.33013	-0.463657	-1.99925	1.20534	-1.38278	0.810673	-3.85872	-4.10691	-0.302518	0.0988818	-0.0449385
-0.044157	1.09908	1.11178	0.858283	-2.09539	-0.570682	-0.533549	-0.435241	-1.90862	0.841094	1.27393	-1.66982	-1.54867	-2.6873	1.77033	-0.653979	-0.123609	1.49665	1.11131	0.353865	0.57844	-2.76943	1.96354	1.18928	-0.757747	-0.416888	0.823275	0.805159	-0.912684	-1.1287	-1.82407	0.304212	-0.0973318	0.673445
-0.658906	1.04563	-0.651284	-0.731075	-0.867215	-0.547364	-0.821923	-1.2987	-0.482517	-0.511825	-1.16582	-0.771047	-2.04857	-2.63953	-1.04858	-0.519967	-0.666272	-0.256352	0.227688	-0.942001	0.91398	-0.049376	1.72522	0.886398	-0.735453	-1.1438	-0.0591743	-2.55274	0.0717255	-0.319631	-0.952063	-0.246457	0.80116	0.463309
-0.484011	-0.0210567	0.225811	-0.117835	-1.08041	-0.563079	1.31309	-0.636218	-0.179849	0.1269	0.921549	-0.0670026	1.54217	1.12824	-0.805827	0.369857	-0.584673	-2.71563	-0.326109	-0.574123	0.478199	-0.516849	-0.143898	-0.191334	0.803731	0.895386	-0.289976	-1.45645	2.03926	-0.975287	0.889952	-0.648311	1.80539	0.200114
-1.64944	1.12647	-0.225262	-0.464446	-2.36257	-2.69566	-0.510103	-0.735346	-0.551566	-0.535036	1.52622	-0.29025	1.05051	-1.06431	-0.44692	0.541944	-2.7943	1.11608	2.9065	1.39822	1.53225	-1.26467	0.818282	0.340296	0.861925	1.74135	1.07216	2.04777	1.48975	-0.320927	-0.199078	-1.13363	2.74989	-0.671493
0.230352	1.05724	0.118037	-0.365164	-0.876603	0.137672	-0.506721	-0.715946	-0.00727722	-0.0897787	0.00439694	-0.330057	-0.259543	-2.90905	-0.919377	0.899163	-1.69612	-0.14191	-0.899618	-1.98659	-1.31607	-1.61199	0.47832	-3.77945	-1.01692	-1.34354	-0.2151	-1.57558	-0.644947	-0.694338	-2.29598	-1.48052	-2.26673	-0.696556
0.132903	2.89399	0.161236	-0.625871	-2.37017	-1.16167	-0.10597	-1.57425	-1.13694	-0.524332	-0.0128172	-0.521753	-1.78015	-0.77337	-0.645912	2.91571	-0.060309	-1.96598	0.527371	-0.771062	0.0864456	0.0247458	-0.0696439	0.84379	0.070412	-0.539946	0.724653	-2.98791	-0.259615	-1.06894	-0.327143	-0.17614	-1.09883	0.800582
-0.00916798	-0.786043	-0.00450651	1.01207	-1.42763	1.67683	2.53359	-0.489204	-1.68606	0.140392	-0.170984	0.946528	-0.423042	0.485893	0.126325	0.910828	-2.8179	-0.924826	-1.00737	-0.828326	-1.04444	-1.55261	-1.48462	-1.62986	-0.589019	-0.766965	-0.854155	-0.444949	-0.824241	-1.00301	-1.90123	-0.00317425	-0.592557	-0.775562
-1.277	0.510352	0.476761	0.162429	-2.02699	-1.10864	1.05127	-0.136649	-1.00886	-0.266797	1.56693	1.49267	0.0555966	-1.59645	-0.398625	1.83364	0.467642	0.515879	0.37589	0.514007	-0.819008	-2.46891	0.795253	-0.565968	-1.97332	-1.82883	-1.0464	0.0068772	-0.820395	-3.5482	0.70755	-0.870988	-2.66823	-0.929961
1.08992	0.293634	0.882529	0.103681	-0.832177	-1.75246	-0.416532	0.769992	0.825861	1.42465	-1.12109	1.62569	-1.11022	0.634523	-0.314552	1.0205	-0.73956	0.799942	2.34754	-0.358239	-0.140984	-1.32318	1.08555	-1.04144	0.6782	1.07092	-0.738248	-1.35098	1.06768	-2.12209	0.523439	0.2035	-0.367648	-0.0804625
-0.771385	0.34655	1.76363	0.10736	-1.83295	0.16156	0.512809	0.0743961	-0.495578	0.757807	1.88016	-0.554617	-1.23113	0.95865	-1.19045	1.73988	-0.707776	1.32233	0.825458	-0.00874988	-0.578608	0.73642	-0.8695	-0.465006	0.185445	-0.0930738	0.830318	-0.9339	0.173249	-2.29624	-1.94789	1.06563	0.594855	0.749497
0.366629	3.52606	1.61468	0.513774	-0.0707817	0.483305	-0.373616	0.423803	-0.279448	0.586593	2.23528	1.93983	0.835156	-0.486843	-0.0700805	2.64084	-0.0382212	2.68932	1.02675	-1.59917	0.774064	0.562122	-0.649918	1.20873	0.224688	-0.862945	0.58136	1.63708	1.44798	1.2452	0.402563	0.209454	0.394697	-1.0051
-0.641434	-0.526037	0.383728	-0.571678	0.546446	0.263065	0.744681	0.503496	0.363449	-0.10636	0.759017	0.523907	-2.12004	0.0670221	0.579949	-0.84321	-0.381297	-0.616079	1.83433	-1.10874	-1.22056	-0.53273	-2.08643	-1.39025	-1.48287	-1.71468	-1.71604	-1.47698	-1.21955	-3.28142	-1.05633	0.310743	-1.25964	-0.895015
-1.7753	-0.772326	-1.17685	-0.0605796	1.09341	0.834114	0.281245	0.0486679	0.442045	0.264372	-1.10233	-0.608546	-0.842402	-0.379257	-1.8457	0.623789	-0.553252	0.549579	0.623631	0.317276	0.128023	-0.121879	-1.17185	-0.506996	-0.869867	-1.63407	0.514529	-0.0570957	0.789284	-1.09913	-0.552951	0.653589	-0.595267	-0.422637
0.680523	-0.916702	1.76002	0.268713	-0.12964	0.0720941	-0.218932	0.255465	-0.238663	-0.0689459	0.759225	-0.337188	-2.11812	-0.646642	-0.163552	-0.825795	-1.20843	-0.398356	-0.460968	1.03407	1.53459	0.914636	0.761519	1.4205	1.09922	1.07184	1.44738	2.0501	-0.538758	-1.52425	1.33732	-0.0946516	1.72391	0.0701563
0.481687	1.04297	-1.99858	-2.52904	0.58959	-1.05049	0.167934	-2.16285	-0.718703	-1.2686	0.379448	-0.762045	0.508833	-1.81673	0.371206	0.696116	0.0412407	-0.0390518	0.492754	-0.636025	-0.633943	-0.834204	-0.0625218	-0.679142	-0.692422	-1.60578	1.20006	-0.249345	-0.0502749	-2.19767	-1.83774	-0.882552	-0.984569	0.879496
-0.126402	0.256406	0.215218	-0.44513	-2.58492	0.18334	2.78406	0.362483	1.45995	0.947293	1.46152	-0.279263	2.94754	-1.39197	-0.834601	1.56486	-2.62714	-0.0426371	2.65512	-1.32965	-1.02192	0.30002	3.31413	0.793937	-1.60202	-2.13232	-1.70125	0.234212	1.23308	-1.8363	-0.461526	-0.85448	0.686899	-0.87911
-0.585003	0.740106	1.69835	-0.166214	-1.20541	1.1513	1.10962	-0.13056	0.584655	-1.22479	1.19207	1.10149	-0.0122878	1.91066	1.98975	1.73584	0.61202	-2.15224	2.39673	0.473479	1.20059	-1.23993	2.95365	-0.103834	0.775971	-0.566516	0.171656	0.619562	0.355735	0.00677981	0.68394	0.077452	2.77136	0.27444
2.20853	0.913612	1.28141	-0.352275	-1.90294	-1.23747	0.799639	-0.573143	-0.803276	0.682173	2.18803	1.7894	0.891551	-1.24813	-0.939862	2.18314	-0.901092	-0.987176	0.600496	-0.36874	-0.413646	-0.730097	-2.0166	0.662244	-0.376565	-1.16182	-0.14353	-2.13247	0.0704438	-1.07236	-0.396291	-0.362461	0.0632034	-0.219357
0.568257	-0.0384902	0.0702622	-1.20884	-0.437441	-0.857688	0.651465	-0.497593	-1.11323	0.828198	-1.50229	-0.154637	-2.0858	-0.136738	-1.39049	1.54228	-0.406539	-0.000636	0.0159773	0.00650949	-0.195387	-0.397391	-0.415638	0.174343	-0.492291	-0.243907	1.88659	-0.386955	0.991735	-0.226979	-0.875159	-1.07693	0.575403	0.0148432
2.43093	0.0106802	0.23192	0.752129	-0.319364	0.81797	0.674781	-0.334158	-0.978409	-1.07957	-1.59659	-0.30305	0.271308	-0.983703	0.486816	-0.86134	-0.762747	0.219318	0.34788	-0.56301	-0.744916	0.344183	-1.3662	0.0770034	0.625653	0.541209	1.74417	-0.0514494	2.60359	-1.35776	0.0527332	1.2478	0.948324	-1.9783
1.99052	-0.455769	2.98422	0.189592	-1.51475	2.50774	-0.969068	3.38915	-1.40303	0.651173	3.27056	-0.989347	0.805634	-0.25507	1.60848	2.30033	1.1393	1.19585	2.83309	-0.661616	-0.381457	-2.9769	0.185691	-2.37785	-1.07433	0.365721	0.20124	-0.270464	1.04342	-1.36855	-1.91392	-0.169147	1.75951	0.284879
0.0026094	0.112016	-0.421144	-0.209213	-0.844764	-1.81667	-0.470885	-0.730756	-0.710225	-1.02647	-0.935929	-2.76447	-4.86546	-0.564062	-0.965412	-0.777569	-1.00969	1.70263	1.7178	0.200451	-0.347453	1.28338	0.291409	1.46376	-0.0392837	-0.595465	0.299308	3.04002	1.31237	-0.642648	-2.63913	-0.886248	1.76768	-0.792561
1.3242	-0.826653	0.321706	-0.198907	-1.71428	-0.328959	-1.57281	-0.575428	-1.32158	0.0730758	2.32858	-1.76827	-2.07422	0.971835	0.0527315	0.517991	-1.23726	-1.15253	0.34655	0.561969	0.381951	-1.50082	0.501874	-0.699348	0.0149325	1.16597	-0.110897	0.529223	2.14359	-0.519467	-0.333139	-0.978647	0.807548	-0.439706
0.213674	-0.481861	0.944374	0.259135	1.33348	0.657199	1.19941	0.330547	-0.584621	-1.06591	-0.0755203	4.51631	-1.0604	0.0183444	2.32373	0.506272	-0.215058	3.44258	3.68931	-0.51186	-0.192556	0.0838917	-0.0870243	2.60691	-0.222379	-0.879973	1.88854	4.47215	1.80534	-0.18525	1.33834	3.57188	1.56022	-1.00033
-0.610401	1.1551	-2.16847	-1.54696	-0.525724	-0.445384	0.113935	-2.58372	-1.63624	-2.28039	-0.863302	-0.353185	-0.898548	0.212411	-0.088416	-0.262628	-1.11642	-2.29377	2.23745	-0.764188	1.87461	-1.40001	0.921577	-0.534701	-0.431323	-1.16529	0.925295	-1.18041	-0.474586	-1.38297	0.413118	-0.0082859	1.85635	-0.0333757
-0.212707	1.40239	0.16483	-0.508247	-0.983686	-1.12375	-1.16309	0.310674	-1.81434	0.688176	-0.444826	0.660705	-0.909044	-0.613504	-0.63787	0.893743	-0.489307	-0.0245676	1.85374	-0.491625	0.181504	-3.30166	-1.39205	-0.197688	0.142685	-0.281849	-0.574284	-0.238227	0.54734	-2.00249	0.653664	0.660969	2.53269	0.00498334
1.75967	1.8718	-1.18208	-0.628156	0.914571	0.21491	-1.21527	-0.00313548	0.29384	-0.43607	0.571946	-1.49397	-1.66164	-1.42514	-0.666189	0.113785	-0.908514	-1.6724	0.775145	-0.551737	1.29928	-2.22007	-0.868597	0.193869	0.489009	0.526648	1.24996	0.370773	1.13361	1.83049	0.370741	-0.72388	0.643089	-1.78404
-0.70025	1.4883	-1.41359	0.234986	-2.21688	1.2915	-0.595728	-1.12359	-0.417834	0.676105	-0.993622	0.822054	-1.53425	0.450894	-0.285166	-0.0998945	-1.31026	1.44847	-0.187135	0.722046	0.1696	-2.76859	-0.554946	0.808619	-1.37453	-1.19432	0.231583	0.611836	0.124587	-0.397285	-0.24852	-1.08253	0.748849	0.110063
-0.585599	-0.230745	0.684604	0.17724	-1.43874	-1.51156	1.19916	-0.455166	0.518902	0.317681	-0.0685076	-0.717212	0.662038	0.971409	0.518301	1.36113	-0.916421	0.530415	0.054579	0.229986	0.000627	-0.380819	1.65836	-0.721317	0.817296	0.800126	0.967356	1.04543	-0.519412	-2.92837	0.0423866	-2.56321	0.343211	0.180366
-1.38021	-0.280176	0.83068	-0.401639	-0.268957	0.75411	1.06022	-0.440834	-0.81991	-0.238956	1.95188	-0.742847	-0.000763	-0.466217	-0.613949	0.363535	0.513114	-0.481157	1.65404	-0.847624	-0.847185	-2.32777	1.08094	-0.823278	-0.451338	2.64197	-0.0536853	3.79385	-0.731311	-2.59291	-0.510167	-1.29456	0.372116	-2.08469
-1.99022	1.95054	0.37897	1.83836	-1.89033	-0.459359	-0.940899	0.495299	0.417818	-0.247528	0.0579095	-1.34032	-1.4291	0.10091	0.100629	0.472828	-0.243745	-0.158501	1.29739	0.481519	-0.728685	-0.160548	-0.18082	0.200046	0.738266	0.947014	0.143676	0.333387	-0.706957	-0.582643	0.145946	0.996484	0.237531	-0.208862
0.848647	1.17747	-0.124098	-1.08535	-1.53742	-1.09905	-1.11641	-0.902802	-0.921382	0.0999127	0.743385	-1.01843	-1.3033	-0.593669	-0.771612	-0.619203	-1.3553	0.11502	-1.38906	0.0672188	-0.503002	0.00034	-1.63795	1.46476	0.530495	-0.0821494	-0.889546	-0.355158	1.48195	1.92558	-0.0777748	-0.679616	-0.369906	-0.113219
1.33591	1.95864	0.894702	-0.441085	0.460908	-0.125177	1.77402	0.209648	0.814768	0.272166	1.44525	-0.120603	1.10288	0.309234	0.998987	2.80367	0.589259	-2.09831	-1.19045	1.72852	1.37168	-1.29914	4.20403	-0.356017	2.08682	0.954926	1.25483	2.34613	2.80475	0.958233	0.579125	0.901536	1.04502	0.811347
-0.462395	-0.688886	-0.717078	-1.77104	1.37031	-1.74744	0.871428	-0.440123	-1.01185	-0.577179	-0.15011	0.504327	-1.45008	-0.832374	-1.91022	1.07801	-2.26067	-3.05805	-1.20883	-0.107197	0.595974	-2.70515	-2.71059	0.0157475	-0.142502	-0.672518	-1.14617	-0.853016	-2.82342	0.326074	1.49034	0.784373	-0.872565	-0.577081
0.973363	1.85412	1.48673	-0.192124	0.920337	1.66472	1.19148	0.813743	0.848485	-0.0912516	1.18448	0.728494	-0.648752	-1.61289	-0.33852	3.33712	0.26966	-0.088251	1.24036	0.269474	0.807146	-0.545057	-1.13325	0.337438	0.728611	0.230172	0.846024	-0.81607	1.37783	0.901132	0.871475	0.263087	2.09319	0.170744
-1.27357	0.489171	-0.031286	-0.666317	0.0410803	-0.940002	0.499361	-0.982387	-0.489768	-0.962785	0.0770391	1.73913	-1.89787	1.64529	2.06206	-0.467533	-2.22398	-0.151853	2.23213	0.537962	0.575747	0.25664	0.275956	-0.248122	0.156274	0.236577	0.139417	-0.304936	0.0922341	-0.861766	-0.397598	-0.678329	4.2552	-0.0716519
-0.58639	0.290498	1.87833	0.745283	-1.33825	2.07078	0.879085	1.56532	1.29444	0.792685	-0.402111	2.26165	-1.36127	0.614161	-0.781112	0.362388	0.0292541	-0.335986	2.21325	0.512694	-0.430601	-0.982941	-0.485893	-0.578915	0.772671	-0.987659	-0.29562	-1.68091	-0.252044	-1.59633	0.438673	0.808815	1.45331	0.208111
-0.160712	-0.0475312	-0.0666042	-0.923125	-0.248242	0.179365	0.733855	-0.344982	-0.289171	-0.537603	0.829662	0.0595486	-0.19926	-1.69772	-0.0710712	-0.429972	0.122487	-0.548371	2.96054	-1.07956	0.188256	0.893552	2.53959	0.58883	-1.06204	2.14367	1.03066	-2.73966	1.68805	2.97728	0.325344	-0.112926	2.85808	2.06616
0.0182112	4.1025	0.162477	1.40696	-0.401385	-0.618892	-0.402215	1.59533	1.43934	1.51811	-1.10638	2.31549	-1.04244	0.707796	-1.21701	2.84412	-0.227154	-1.04358	-2.50642	0.247548	0.926642	-1.36953	-1.75832	2.62652	0.55151	-0.516422	0.579008	-0.279994	-0.605098	-0.308478	1.69214	-0.339181	-0.166588	0.288515
-0.690002	-1.10001	-1.53194	-0.539576	-1.28924	-1.64217	0.199426	-1.92265	-1.53734	-2.51457	-0.683372	-1.83364	-1.26961	-1.10634	-0.870496	-1.54052	-0.654516	1.18157	1.00895	2.16727	1.25194	2.01017	-0.64781	1.73307	1.18773	-0.741138	1.16614	0.961599	1.21059	-0.907158	-0.991726	-0.651083	0.951725	0.391839
-1.04994	0.972804	-1.95192	-0.614144	0.286722	-2.82531	1.28734	-0.760969	-0.0446405	-1.20591	-0.432423	-1.25876	-1.28235	-0.817166	1.86577	-0.386325	-1.05984	0.551625	1.18864	-0.184282	-0.856069	-1.51199	-2.62503	-1.57554	0.0992474	1.27411	1.28042	1.50193	-0.504636	0.177596	-1.00903	-0.186411	0.547064	0.431008
0.124206	1.9804	1.82336	0.404847	1.56434	-0.607144	1.59159	0.167225	0.239627	1.31609	1.10858	-0.450116	1.66323	2.48414	0.271338	0.646666	0.786524	0.479515	0.530631	-1.7242	-0.997746	-1.74232	-0.243232	-1.58516	-0.803846	-2.44885	-1.99737	-1.32845	-0.197337	-1.09067	1.1992	0.184341	-1.58162	-1.6892
-0.337034	1.59319	-0.757358	0.335552	-1.97102	-2.15395	0.760605	-0.297837	1.02461	0.41364	-0.67848	0.403909	-0.652092	-0.0125918	-0.999612	0.731947	-1.61211	0.888653	2.78149	-1.13647	-0.771212	0.00773421	-1.37684	-1.03805	-0.749828	-1.74096	-0.613859	1.2113	-2.84877	-1.36408	-2.01955	-1.574	-0.0619901	-0.622599
-0.714015	1.06894	-1.27283	1.0301	-0.973964	-3.42039	-1.88526	-0.0507612	0.510292	-1.1895	-1.37601	0.778392	-1.77188	0.981427	-1.67429	0.0250336	-2.41341	1.556	-0.610467	1.62384	0.95512	-2.40491	0.0224248	0.0555482	0.566702	0.662445	2.45571	4.14579	-0.242952	1.31113	-0.784052	-3.54859	-0.0486483	-0.716476
-0.0864811	0.300383	1.99482	2.39483	-0.994679	-0.150782	2.02569	-0.175816	-1.0972	0.178083	0.409945	1.59641	-0.418747	0.550898	0.598761	1.92255	0.0664516	-1.08994	1.59774	0.873782	0.442515	-0.12907	3.41963	-0.112104	0.673429	-1.48944	0.0343548	0.88137	-0.290378	-1.34901	0.699853	0.160648	0.314201	0.1537
-0.164865	-0.738329	-0.908956	0.263237	0.796314	-1.50026	0.251716	-0.0139975	-0.713502	-0.464784	-2.05354	-1.03061	-0.9796	-1.22469	-0.191017	-0.38481	-1.00789	2.22439	0.912331	0.709097	-0.24404	-1.27561	-2.15784	2.33768	-0.744703	-0.38316	-0.381341	2.19516	0.446647	-0.827513	-0.982573	-1.25921	0.169335	-0.930767
1.22945	0.841551	-1.1444	-0.307291	-0.0385358	-1.48673	1.13654	-1.96275	-1.4042	-1.81761	0.961904	-1.22672	-0.791377	0.154796	0.637355	-0.329184	-1.46019	-0.646478	1.82007	0.271	0.739176	0.394319	0.579138	-0.602481	0.0106969	-1.30634	1.58487	1.66505	1.70782	-0.48772	-2.18288	-0.101551	1.47905	0.190433
1.12138	0.950703	0.879065	-1.37479	-1.45855	0.188892	0.702382	0.485474	-1.17884	-0.60711	3.21654	-0.788002	-1.11335	-0.230061	-0.405104	1.40562	-1.46587	-1.36332	2.28721	0.79852	0.192272	-1.91546	-0.248455	-0.826554	0.209955	-0.000424	0.115312	0.537182	0.953859	-0.340686	0.673457	0.404219	2.03145	0.0296788
-2.89633	-0.711514	-0.684264	0.800716	-3.27781	-1.52635	-0.0361572	-0.500281	-1.98425	-1.6491	-2.30115	-1.90927	-2.42563	1.37305	0.154252	-1.04012	-1.70538	-0.343383	2.14358	0.380446	-0.482054	-1.68588	-0.377607	-1.15939	1.36981	1.74354	-0.699603	2.29828	2.36402	-0.0565643	0.842128	-1.26259	1.95506	0.800304
-0.154052	-0.700236	-0.0780532	-0.931834	-0.0977115	0.47582	1.06146	0.824216	0.672239	0.0191834	1.6718	-0.426394	-1.21635	-0.22407	0.177119	0.486142	-0.568192	-1.53022	-0.0469994	1.94594	-0.472356	-0.328162	0.944425	0.742033	0.533662	-1.15811	2.07491	2.43439	3.31957	0.298574	-0.080061	-2.33899	2.91178	1.01095
-0.216752	-0.212034	0.164846	-0.244749	-0.938586	-0.931134	0.743446	1.26744	-0.192732	-0.40564	-0.49612	0.547595	-0.149575	-0.651512	0.031014	-0.552814	-1.35176	1.73333	1.08472	-0.313609	1.34333	0.487731	1.0345	1.3184	0.0108316	0.1697	0.101867	-0.11653	-0.619087	-2.82497	-0.712571	-0.0113135	-1.29529	-0.115124
-0.865811	1.93325	-0.254869	-0.341313	-0.928019	1.15845	-2.1705	-0.617078	-1.20556	-0.439751	-0.140599	-0.734505	-2.72321	-0.272281	-0.375831	0.273763	-1.42138	1.50199	0.108625	0.455595	-0.0222941	0.268848	-0.103015	-0.421204	-0.548341	-1.43279	1.67021	-0.509715	0.784987	1.62939	0.62422	-1.19649	1.09065	-0.0114358
-2.07508	0.655274	1.23274	0.0112838	-1.98082	-0.272283	-1.12499	0.692354	0.856359	-0.254136	2.45154	1.08624	-1.32093	0.0724152	0.281669	0.260919	-1.84995	-1.19671	0.303036	-0.0621364	-0.426337	-1.82084	0.207982	-2.13813	-0.42936	0.100683	0.02295	-0.988191	0.3566	-1.4688	-1.06071	-0.493164	-0.486877	-0.241622
-0.292766	-0.499242	-0.596154	-0.035087	-1.54323	-0.492941	-0.307427	-0.558642	-0.285188	-0.94951	-0.0172748	-2.3951	-3.70967	-0.652391	0.417274	-0.980743	-1.11729	0.174034	1.52467	-0.333757	-0.920947	0.0562715	0.751264	-2.93883	0.359214	1.40991	-0.41927	0.87721	0.809405	-0.87486	-1.84323	-2.22141	1.99707	-1.61324
-1.93452	-0.150971	0.198846	-0.216675	-2.15473	-2.63652	-1.18841	-0.960585	-0.86147	-2.29938	-0.458334	-2.2785	-1.44292	-1.97703	-0.353448	-0.246704	-2.26424	0.723755	2.11637	-0.322412	1.04266	-1.58161	-1.82553	-1.1458	-0.945974	-1.67938	-0.00415214	-1.03829	-0.173002	-0.320716	-1.39943	-1.00972	0.79832	-0.452114
-0.536258	-0.224629	0.267232	0.56573	-1.1459	-2.3477	0.755937	0.315461	1.45133	1.42974	0.754181	0.0319903	-1.99065	-0.19546	-1.42198	-0.255644	-0.751903	-1.08122	0.234729	1.0358	1.29205	-0.188858	0.363731	-1.86102	0.529106	-0.0115552	0.380084	-0.897792	1.06009	-1.37207	-0.666069	-0.945765	2.70838	0.813496
1.52008	0.827032	0.246804	0.689836	-0.345056	-2.47494	-1.74403	1.31465	1.9973	0.730511	1.44561	0.952355	-1.1096	-0.088004	0.448156	0.82325	-2.16538	-0.815099	2.05238	0.191263	1.36981	-0.928129	-0.0964	1.37291	-0.0391526	0.906421	2.05253	1.16541	1.8188	0.445481	0.458672	-0.874431	2.07237	2.84046
1.93808	2.30021	0.0352234	-1.24562	1.47043	-0.0260731	-0.313923	-0.616266	0.0081292	0.131453	0.299509	-1.68689	-1.96847	-0.284479	-1.66081	1.6416	-0.370345	-0.965552	1.63197	-0.110496	0.518384	-1.58782	-2.58604	0.336212	-0.0410511	0.241211	0.0731517	-1.49113	-0.520714	0.370763	1.90184	0.29446	1.87422	-0.110432
-0.0135508	-0.619236	-0.0681159	-0.699361	-0.758607	-2.46783	0.0431982	0.562012	-1.20838	-0.78528	-0.657192	1.60858	-0.483612	-0.775276	0.994155	1.35848	-1.16798	1.30772	2.06886	-0.168687	-0.420781	-2.89702	-2.30507	-0.791356	-0.740359	-1.54003	0.532127	1.06001	-0.789324	-2.48786	-1.32519	-0.654686	-1.77446	-1.17066
-0.610669	1.21156	0.211645	-0.856163	-1.62373	-0.967171	0.843801	-1.02026	-1.46604	0.382188	-0.390224	-1.21903	0.381405	-0.9596	-0.129804	-2.68178	-2.32219	0.422808	2.57313	1.42219	0.721827	0.552055	0.99936	0.719055	0.246691	1.45771	0.655244	0.334897	1.41375	0.821313	0.624776	2.53675	2.93961	1.41243
0.39212	0.859495	-1.19078	-0.587338	-0.949106	-1.57318	2.66709	-0.917106	-0.285584	-0.889204	-0.209707	-0.0743977	-2.06062	-0.365181	-2.90425	-0.501781	-2.15339	-0.119414	0.600008	-1.9262	-2.26338	-0.649927	0.549249	1.03985	-1.23073	-1.4289	-2.25346	0.139929	-1.17614	-0.119499	-0.711238	-1.15418	-0.393214	-1.74267
1.67797	0.814024	-0.709776	0.0948294	-0.315911	-0.131503	0.5272	0.416129	0.196836	0.062378	0.140523	1.93481	-2.90374	-0.70948	-0.828021	-0.369003	-0.758268	1.35877	1.69233	-0.591489	1.84322	-0.552065	-1.51766	2.21187	-0.726521	-0.921579	-0.293612	0.817776	-0.331987	0.726134	1.25322	0.637053	1.97223	-0.102599
-1.10506	0.664581	1.95186	0.0324311	-1.98763	-1.31304	1.12397	1.96689	1.52202	0.806199	1.62876	1.14473	-1.69245	0.875016	0.179336	1.35756	1.42374	-0.157624	1.52906	0.363601	-0.620016	0.0522874	-1.61337	-0.401095	0.38757	0.205692	-0.673779	0.181483	2.32389	-0.400247	0.683653	-0.941338	2.40172	0.357113
0.632943	-1.10586	2.26932	0.460838	-1.92548	-2.29314	-0.454011	0.42694	0.596745	1.28258	1.0041	-0.622827	1.01928	-1.31347	-0.438717	0.0817201	-1.07554	-1.09428	1.20835	1.40631	1.26459	-0.73712	-0.0494793	-0.911617	0.910799	0.981677	0.731199	2.65142	-0.0422907	0.188128	0.326335	0.0156776	0.0841652	0.575203
1.10358	0.400265	-0.751127	-1.18046	-1.17973	-2.0278	-0.101915	-0.853264	0.196511	-1.71946	1.69085	-0.582625	-1.01164	-2.10733	1.05109	-1.01386	-1.05932	-0.595733	1.13822	-0.504598	0.0646536	0.0963208	0.104185	-1.99394	-0.311133	1.08693	-0.0352238	-0.971719	2.13832	-1.80397	-1.47377	-0.0858371	2.05947	1.4364
-0.145549	3.01366	1.64493	1.38396	-0.963492	1.33101	0.757505	0.272819	1.24502	2.36148	1.22078	-1.56261	-1.183	0.574778	0.541915	2.50544	0.603638	-0.933767	2.30367	-0.477961	-0.229823	0.799725	-0.879662	-1.51445	-0.461206	2.15986	-0.0316408	-1.59177	1.60089	0.112596	-1.2122	-1.76094	1.12895	0.0241582
0.909029	0.957507	-1.41685	-1.87233	1.5961	-0.692994	0.670737	-0.590019	-0.846747	-0.98772	-0.853077	-0.317296	-1.14615	-0.319396	-1.43581	-0.309187	-1.29574	0.00811901	1.43945	0.086088	-0.124381	0.679674	-0.653899	0.0660458	-0.0489583	1.21349	0.483905	-2.23447	1.57673	-2.28329	-1.29112	-1.1947	2.41358	0.341311
0.510038	1.90825	-0.994645	-0.0449487	0.563103	-0.782158	-0.0770463	-0.261841	-2.1315	-0.791988	-0.359021	0.0819798	-1.0059	-0.492602	-0.849478	-0.184458	-1.0998	-0.0644068	1.37005	-0.592544	-1.60026	1.47112	-0.5652	-0.791048	-0.909856	-0.790302	-1.33197	-0.318939	0.0326312	-3.09843	0.934862	-1.44166	0.791614	-1.54153
1.43555	-1.26875	2.4631	0.46277	-0.238575	1.2918	2.05974	-0.158824	0.191998	3.61382	1.54584	1.37466	-1.39425	-1.28561	1.26657	1.73079	-2.73012	0.292941	-0.376139	0.929182	-0.168821	1.60384	0.557741	0.795934	0.0543067	0.0927671	0.237555	0.0653388	1.27014	-3.47841	-0.799965	-0.669085	0.108477	0.088199
-0.545718	3.18948	-1.26884	1.04963	-1.62097	-2.79427	0.542839	0.216516	0.13606	-1.36948	-1.21796	-0.252505	1.60109	2.15915	-1.25963	-1.48286	-2.42157	-1.78537	2.37998	-0.113432	-0.608696	-0.556898	-0.354111	-0.0844894	-0.523703	1.1255	0.905951	0.167216	-1.84256	-1.90826	0.0814659	0.0829184	0.28992	0.416328
-0.738657	0.550919	-0.655478	-0.371612	-1.19493	-2.92514	0.562098	0.832213	0.910581	-0.465268	-0.372691	-0.878716	-0.728112	-0.461329	0.311484	0.0954862	-0.385478	0.287493	1.23793	1.233	0.689146	-0.0719705	1.20746	-0.070248	0.681984	0.559034	0.294065	1.04586	2.33998	-1.05441	-0.634059	-0.283098	1.79505	0.672492
0.62144	4.06958	0.284364	-0.0951539	-1.08527	0.530536	0.917129	-0.117459	1.81316	1.50035	1.4143	0.389608	-1.37704	0.437919	-1.11305	1.86857	0.360435	-1.651	1.88022	0.163533	0.186196	-0.106626	0.122353	0.889921	0.303507	-0.0702625	-0.0260645	2.75238	0.170512	-0.377846	-0.564713	0.232473	1.19223	0.668787
0.334783	3.13449	1.70279	0.793192	-1.22661	0.848477	0.620143	-0.335065	1.32882	-0.442369	0.810294	3.48319	-1.00428	-0.235101	-0.117025	3.50489	1.68624	0.245927	3.97572	-0.573511	-0.182638	-0.119372	-1.62951	0.494528	-1.03614	-1.48371	-0.830794	0.899456	-1.06201	-1.15587	-1.84456	-0.60533	1.60485	-0.643715
1.07543	1.87396	0.919605	-0.00281561	-1.77586	1.5066	-1.09138	0.623727	-0.427548	2.14334	1.3454	1.58452	1.43959	-0.29957	-0.0791243	2.10117	-0.123332	-0.631542	0.191617	0.926132	0.759383	-0.541707	-0.158614	1.10423	1.51348	2.2717	0.409006	0.410949	1.39242	0.266191	0.807169	0.860703	1.11411	-0.0891308
0.352116	-1.95371	0.12501	0.832166	-2.03389	-3.64198	-1.68066	0.162858	-1.09961	-1.2421	-0.818745	-0.790914	-2.15937	1.6021	1.10569	-2.06847	-1.8421	-0.186637	1.06983	0.0334185	-0.277376	0.763146	-0.183142	-0.560706	0.305316	-0.421332	0.278993	0.442449	-0.421309	1.49658	-1.37109	-1.62208	0.971875	-0.299638
1.13654	-0.309834	1.59144	-0.922752	-1.87299	0.604399	0.291061	0.105166	-0.617359	1.21842	0.155075	2.23409	1.58939	0.462488	-0.260468	3.67034	-0.580674	1.61223	2.43157	0.915338	0.97573	-1.53604	0.279574	-1.77818	0.583478	1.91459	2.42771	3.2418	2.60135	3.06494	0.413118	1.23262	1.91827	-1.62989
-0.678703	-0.415466	-0.406387	-0.521936	-1.77608	-0.132535	0.622983	0.0203096	-1.0005	-2.0045	-1.30967	-1.42272	-1.26016	0.662745	0.935973	-1.45373	-2.47694	1.03389	0.596774	0.327449	0.426687	-1.40622	0.700696	0.175035	-0.0532764	0.903702	0.0858193	3.59046	0.00443195	-1.87396	0.444761	-0.260367	-0.250294	-0.895108
-0.855093	2.63153	-1.01718	-1.01149	0.271796	0.337811	1.78014	-0.170183	-1.56405	1.20381	-2.1783	0.257652	-0.299485	0.0611271	-2.41918	0.965552	-2.38583	-1.04458	0.0323517	0.259028	-0.526995	-0.163854	-0.574619	-1.09146	-0.552683	-1.77871	-0.667974	1.06703	-1.13414	-0.0529531	-0.560325	0.291016	1.30351	-0.217841
-1.51201	1.77397	1.18758	0.231254	-3.21634	-1.07353	0.511961	0.797571	0.372764	0.759927	2.0701	-0.54133	-2.40229	-0.222023	-0.00068	-0.0269706	-2.28738	-1.24807	-0.383112	0.899921	-0.634932	-1.46504	-1.69161	-0.519315	-0.196681	1.09658	-0.310036	-0.51888	0.163553	-1.79673	-1.37752	-1.19748	0.401583	-2.4155
-1.16107	0.884756	0.0426662	-0.670823	-2.03018	-0.0477541	0.880095	0.144446	-1.74965	0.107557	-0.109529	0.560726	-1.19683	-0.364583	-0.208321	1.46999	-0.681722	-0.999629	1.43084	-0.140341	0.628723	-1.09635	2.05993	-1.06275	-0.453212	-0.277735	0.0711454	1.24524	0.387685	-0.362424	0.0411265	-0.836703	0.263934	0.811213
0.288034	-0.349341	0.281672	3.44416	-0.704005	-1.21141	0.515474	2.48621	1.54537	1.22805	0.479298	0.591102	-0.734848	1.29764	-0.299736	2.11333	1.11926	0.913938	1.56017	-0.639477	-0.578786	0.394233	-0.958542	-0.28073	-0.0792654	-1.38071	0.106798	-0.13436	1.09939	-2.59951	-1.96924	-2.20858	-0.670017	0.482621
-1.00045	0.801505	2.27118	0.925016	0.852425	-0.437853	-1.42327	0.305588	-1.35547	0.134904	2.48447	-0.00760047	-0.591549	1.15288	-0.14806	2.11223	-0.219426	-0.0593124	-1.72437	-1.75016	-0.740651	-2.07325	0.484087	-2.05405	-0.853945	-0.838258	-0.350749	0.76189	-1.04732	-2.608	-0.523055	-0.617074	-1.28947	-0.437955
-0.33569	0.536678	-0.898825	0.219609	-1.67283	-0.588769	0.547328	0.17404	0.508872	0.870298	0.383079	-1.74746	0.594686	-1.1264	0.274337	-0.715851	0.249439	-0.895864	1.78316	-0.963542	0.336072	0.730206	-1.78495	0.774273	-1.16214	0.396441	0.00612102	-0.151299	-1.03554	-1.30664	-0.0856988	-1.43428	0.699093	-0.765281
1.99432	3.05832	0.0165028	1.12249	0.334746	-1.51898	0.819305	-0.197537	1.37668	0.129176	-0.082058	1.50436	-1.31556	0.720801	-0.22466	0.258915	-0.928313	-0.497972	2.66184	1.76577	2.26476	0.15134	0.231779	-0.69904	1.52176	1.1648	2.64914	1.348	2.78695	1.13338	0.375342	1.90045	2.02734	1.75028
2.99122	1.14801	-1.49994	-1.39345	1.33716	-0.208747	-0.229369	-1.32693	-2.52177	-1.04243	-0.768776	0.325519	-3.47281	-0.74888	-0.631513	-0.30627	0.0801636	0.662148	0.518861	-0.611249	-0.368887	-3.05998	1.06368	0.207763	-0.90496	0.815895	-1.72515	0.822828	-0.818812	-0.25083	1.31984	0.170487	-1.20154	0.121258
2.45731	2.3292	2.311	0.324714	1.16799	0.193098	-1.17363	1.16442	-0.609851	1.44719	4.75477	-0.0240654	-0.607465	1.54807	-0.37757	1.30166	-0.981796	-0.60571	1.73143	2.14364	-0.346036	1.58298	-0.399597	0.661936	0.331896	1.47931	0.0677389	0.067419	2.50662	3.59421	0.573111	-0.0401848	4.28681	1.50615
0.821792	1.00841	-0.32772	-0.28295	-0.925099	0.338652	0.523263	-0.573073	0.783072	-1.27114	1.19994	-2.21023	-2.15207	0.073437	0.343497	0.303468	-0.494411	-0.898712	-1.96928	-0.195875	0.293446	-1.69416	0.880927	2.89359	-0.139885	0.504974	-0.653668	-0.553558	0.180329	0.212667	1.81047	0.840755	-0.957471	-0.00684051
																	0.542761	-1.93737	-1.06049	-1.09885	-1.20626	-1.0913	0.750127	-0.765996	-2.2706	-1.31186	0.667318	-0.647355	-0.554791	-0.376292	-1.71961	-1.21847	-1.25505
																	-0.00702655	0.599433	-1.75617	-0.629403	-0.32857	-0.524607	-0.201233	-0.989907	-1.82416	-0.988956	2.52443	-0.237221	0.21029	-1.68179	-1.4205	-1.01844	-1.36616
																	0.926101	2.96342	1.51211	1.40945	-0.50442	0.740253	1.08949	0.5605	1.08446	1.3941	1.63292	0.511126	-0.357606	0.913989	2.02959	3.61343	0.727846
																	-1.16461	-0.910416	1.57462	-0.493223	0.349666	-2.27173	0.0842621	1.37009	0.397279	0.395198	0.738426	0.285783	-0.791381	0.633109	1.44048	0.671092	-0.195019
																	-0.109696	-1.16835	0.714088	0.216329	-2.10156	-0.340931	-1.40639	1.56601	2.45588	-0.476921	1.23322	0.707087	0.664782	0.725527	0.461726	0.644893	0.972427
																	-0.686142	-0.414756	-1.11594	0.172798	-2.68918	0.498513	-1.46752	-0.153778	-2.2616	-0.859999	-0.161403	-0.323531	0.706591	-0.476042	-0.543344	1.26086	-1.25789
																	-0.976083	0.912145	2.248	1.14654	-2.29905	-0.0992717	0.630514	-0.0497411	0.498191	1.60775	-0.386955	4.14109	0.431927	-0.211299	-0.855731	3.86589	1.1331
																	-0.390511	-0.518197	-0.31443	0.0860193	-1.6334	0.128569	0.140564	0.392665	1.94961	0.247892	0.870629	0.958078	1.26862	0.135908	0.464587	0.650718	-2.40728
																	-0.00727892	-0.0281094	1.72324	0.862016	0.842068	5.0662	1.31636	1.5549	1.07587	0.609402	1.29682	-0.0646272	-1.08435	-2.31843	-1.7875	2.65373	0.0957866
																	-0.13733	-0.586003	-0.613218	-0.487897	0.891871	-0.978489	1.96252	-0.623017	-0.535188	-0.0422369	0.720033	-2.23097	-1.82615	1.18506	-0.108453	-0.363583	-0.729718
																	0.994508	-0.647458	-0.0223486	-0.421507	0.315902	0.0742362	-0.986178	-0.660426	-1.29437	-0.984852	-0.00411085	0.907195	2.52569	-0.621526	0.454346	-0.283019	-0.155112
																	2.04639	2.20277	-0.553165	-0.941074	0.194018	-1.79935	0.558813	-0.965575	-1.27138	-1.08036	2.11909	0.833206	0.389414	-1.31802	-0.693276	1.22182	-0.27526
																	-0.627078	0.423399	0.284132	-1.49375	-2.98196	4.78497	0.510074	-1.19712	-0.400238	0.23579	-0.78702	3.11614	-1.93458	-1.92956	0.90718	0.848129	-2.62576
																	-0.648116	2.5374	1.28272	0.993321	-0.351127	-0.722213	0.691762	0.291922	0.346526	0.156105	1.5517	-0.686859	-1.85525	-1.69188	-0.227066	2.97531	-0.384505
																	-1.87513	0.405361	-0.507223	0.931186	0.61357	-0.422139	-0.156027	0.479864	-0.526997	0.00126337	-1.99435	-0.958217	-0.907075	-0.238393	-1.13096	1.78661	0.117439
																	-1.08546	0.858911	1.93401	1.12534	-0.311078	-1.67327	0.427902	0.728348	-0.42687	0.869898	-0.0686238	3.01534	-0.981162	1.66195	-0.181755	2.30372	0.443314
																	-1.44792	0.535821	-1.13631	-0.943028	-2.5371	-1.6179	0.452602	-1.16641	-1.36991	-1.54094	0.0928019	-0.825666	0.710693	0.0465253	-0.772801	-0.226289	0.119454
																	1.78846	2.4089	0.159267	1.7204	-3.15406	-0.280956	-1.59128	-1.70174	0.0773594	0.493397	0.548105	2.43707	-2.53392	-1.84117	-0.12764	-0.0764188	-2.4955
																	2.27788	3.7891	0.904485	0.250254	-1.56256	-0.8415	-1.60368	0.354104	1.35613	0.267879	0.9283	-0.0101779	-0.366826	0.866432	-1.2356	1.12366	-0.692241
																	-0.849213	-0.936038	0.214234	1.06708	-3.0441	-0.919223	-0.6026	-0.237365	0.957493	0.0847837	-1.08741	-0.381385	0.896717	0.0650566	-0.2828	-1.14418	0.41983
																	-0.988011	-1.7273	0.154635	-0.1655	-0.487157	-0.921887	-0.699884	1.33208	-2.24213	0.377228	-0.0699337	-1.66429	-0.167401	-0.103311	-1.05055	0.612646	-0.911254
																	1.42297	0.314144	-0.854907	-0.375442	1.30264	1.46599	-2.06402	-0.963282	1.1793	0.264931	0.122647	-0.832247	-0.982142	-1.19294	-2.20124	0.161553	-0.0713198
																	-0.782215	0.7097	-0.0597428	1.77609	-1.40056	-0.817703	0.621461	1.13256	1.20508	0.109832	1.98358	0.542152	-0.199531	0.00332177	0.47674	0.632704	0.0317173
																	0.713231	4.31175	0.0818219	1.07892	-0.487203	-0.274888	0.514381	0.272698	0.877225	0.477616	0.57739	0.0531397	-1.03505	0.805324	-0.28605	2.12854	-0.192319
																	0.706553	3.46916	-1.28674	-1.52759	-2.55453	-0.911987	-1.72153	-2.40657	-1.48702	-1.08605	0.548836	-1.21227	-1.71771	-2.5062	-1.1883	2.22899	-0.383275
																	-0.55798	0.201691	1.02819	1.28823	-0.892604	-0.904751	-0.763004	0.657817	2.62662	0.914681	-1.89984	0.939715	-0.207294	2.13369	-0.0313373	1.70244	1.41688
																	-0.935619	0.275518	0.559791	1.61033	-2.96331	0.588434	-1.36221	-0.513609	1.37317	1.4155	-0.418874	0.308847	-0.265919	-0.343911	1.68572	1.41266	0.276334
																	-0.251547	0.125628	0.379281	1.70526	-1.67014	0.29213	1.76449	0.0749662	1.19787	1.79743	2.595	0.359128	-0.962071	1.79364	0.061953	-0.742497	-0.630386
																	-1.84338	2.21086	0.27369	-0.350722	-0.19472	-0.795491	0.155275	0.0428385	2.98004	0.225514	1.60647	1.48856	0.773079	0.836514	0.806375	0.755094	1.05122
																	-0.832798	0.0282538	-0.240266	-0.0111003	-0.0597336	0.900231	0.753017	0.16076	1.02937	0.598351	-0.586844	-0.158689	-0.474092	1.5895	0.0411019	0.348269	-0.319301
																	1.20403	1.29545	0.877956	1.33322	0.760602	0.858636	0.408855	0.865268	0.664388	0.448651	2.37317	-0.200271	-0.360474	1.79482	-0.173706	1.6999	-0.106047
																	1.06036	1.78157	0.964609	-0.650767	-0.453322	-0.455183	-0.731154	-0.639166	-0.416754	-1.13164	1.62909	2.90639	1.00368	0.115394	-1.06313	2.44096	-0.534397
																	-0.631763	3.38582	-1.61926	-1.2824	-2.82245	-0.977365	-2.59104	-1.69541	0.0425503	0.970785	-0.645282	2.05771	-2.23987	-0.0942573	-2.75855	1.42309	0.00600584
																	1.06041	2.97961	0.0983939	0.334664	-1.1133	-0.229898	0.756297	0.882569	0.614492	0.902538	-0.361399	2.83781	-0.229168	0.808949	0.00665268	3.5633	1.69249
																	1.18472	2.3151	-0.736278	-0.150401	-0.99999	0.12116	-1.71718	-0.765982	-1.07346	-0.0236758	0.856705	1.33258	-0.626689	-0.87251	-1.13468	0.591416	0.357472
																	0.0354151	1.74232	-1.28627	0.418213	1.27363	2.82711	-0.508849	-0.848974	-0.580132	-0.511721	-0.350998	3.07905	-2.05326	-1.26975	-1.41903	1.17775	-0.452497
																	-0.314216	0.602358	0.441887	1.86192	0.583128	-0.343267	-0.68126	0.673384	0.619149	0.30394	2.00274	1.91493	-0.0464488	-1.68418	-0.794837	1.25414	0.21205
																	2.08055	3.43804	-0.0320474	-0.651101	-0.307625	0.514556	0.0758217	0.103822	-0.154937	0.132641	1.09771	1.1433	-1.04905	-1.03404	0.868083	2.64559	0.859833
																	0.874455	-0.262841	-0.394828	0.0569381	0.161919	-1.61365	-1.52435	-0.760969	-0.394032	-0.884302	-0.493045	0.0563442	-0.708956	-0.28574	-0.539585	-0.170739	-2.08266
																	-1.08929	-0.271163	1.36476	1.93159	-2.5978	-0.00257721	-1.93339	0.0367248	-0.213563	1.02256	0.576802	1.20226	-0.626565	-1.65767	0.452871	0.884216	-1.38375
																	0.282525	1.45031	-0.420757	0.235115	0.330402	-1.91177	-0.0484216	-0.221739	-1.25045	-0.0711423	0.0484	-0.0209578	-0.692715	-0.57991	0.0479994	0.586186	-0.0527668
																	-0.288289	0.826183	-1.07565	-0.410832	-1.49461	-1.35811	1.50283	0.0350398	-0.554533	-0.638962	-0.459066	0.0569105	-2.05473	0.329789	-2.65109	0.437687	-1.02707
																	-0.0145625	0.83902	0.0862776	-0.00541454	-0.496317	1.32855	-0.207434	0.165922	-1.22854	-0.686328	1.70751	-0.605401	-0.671044	2.47187	-0.201799	0.293984	-0.457927
																	-0.954686	-1.92779	-1.66546	-0.604194	-1.275	-0.801436	-0.373076	-1.23455	-1.14804	-0.981416	1.37824	-0.0288944	0.514603	-1.20015	-0.511478	-1.79117	-2.72271
																	0.0184044	-0.164567	0.532789	0.0564178	-0.0852592	0.435159	-1.02755	-0.904453	0.751357	-0.721181	2.26203	0.54694	-0.183576	-0.590727	0.00661793	0.605826	-0.233568
																	-0.349444	1.0472	-0.174811	-0.366622	-0.0835343	1.14717	0.286185	-0.470231	-1.29188	-0.467818	-0.0438615	0.554337	-0.511967	-1.22737	-2.83448	1.25026	-0.384368
																	-0.610774	1.60926	-1.13439	-1.18947	-1.70557	0.54837	-1.75867	-1.07968	-0.50404	-1.17754	-0.443276	-0.225027	-0.0376271	-1.00455	-1.33786	-0.040465	0.00366463
																	-1.745	0.354689	-0.746561	-0.258963	-2.66294	-0.880323	0.5125	-0.647395	-0.0602245	-0.654219	-1.88175	1.31213	-0.466794	0.152574	0.162124	-0.170203	0.315725
																	-1.46923	1.59631	-0.0919177	0.235817	-0.295887	4.69599	0.616858	0.381828	0.281048	-0.408722	-0.849602	1.39449	-0.595155	-1.07402	-0.127016	2.2843	0.366843
																	-0.428427	0.453055	-0.66427	-0.272356	0.224786	-0.426099	-0.169223	0.41157	-1.10332	-0.375652	1.86887	-1.28012	-0.217747	-0.506842	-0.597459	0.548899	0.192072
																	-0.49669	1.65906	0.57657	1.3302	0.386333	1.72749	1.10326	-0.272416	-0.634334	-0.763797	-0.271011	-0.556352	-0.328406	-0.121859	-0.601074	3.5184	-0.572384
																	-1.76144	0.370217	-1.01472	1.085	-1.73018	3.32028	-0.934629	-0.604366	-0.0629977	-0.600418	-0.802698	-0.304919	-1.46325	0.76139	-0.21992	0.352244	0.276259
																	0.927895	0.720157	0.500982	0.13935	-1.44414	-2.14522	-0.266286	-0.651691	0.432592	0.222101	1.83113	-0.663754	-0.967088	-0.970711	-1.1275	1.15072	-0.413847
																	0.98301	1.25012	-0.610593	-0.358015	-0.258599	-1.23551	0.640287	-1.05345	-1.44692	0.106419	-0.394385	-0.915545	-0.580275	-1.10049	-0.516125	0.410724	-0.793244
																	-1.80172	1.14296	0.00382462	0.446602	1.45456	-1.89162	0.72991	-0.55881	0.0855212	1.49574	-0.9548	0.131969	1.83528	-0.715244	1.47221	1.68951	0.0487829
																	1.06398	1.90559	0.826535	0.0635631	0.39044	-1.55229	1.73859	0.0769727	0.417347	0.191379	0.559202	-1.08829	-1.70811	-1.53958	-1.17207	2.135	-0.922309
																	0.155709	0.477113	0.237533	0.186663	-0.382891	-0.056196	0.9452	-0.365759	0.0559773	-0.635841	1.40707	-0.0708867	-3.3418	-1.7279	0.00409839	-0.247064	-0.246304
																	0.294715	-1.70429	-0.51071	-1.17839	-2.08637	1.41666	1.75834	-1.73465	-1.98165	-0.297519	0.289406	0.596616	-2.47854	0.876224	-1.8062	-0.723077	-1.60634
																	1.02675	-1.21435	-0.606198	-1.71915	-0.578219	-1.3481	1.59308	-1.73837	-1.85794	-2.50192	0.799198	-0.901809	-0.98221	-1.455	-2.60219	0.178368	-1.21166
																	1.32037	0.598635	-0.117699	-0.108491	-0.268267	-1.1417	3.32893	-1.5411	-0.248991	-0.449233	0.781994	1.6188	-0.320642	-1.51902	0.0470054	1.18917	-0.179783
																	0.832433	1.23177	-0.321485	-0.313829	-1.69969	-2.16078	-0.127415	-0.360258	0.872699	0.717336	-1.45707	-0.0391188	-0.573976	1.1633	0.304299	0.930636	0.839901
																	-0.193704	0.577764	-2.02852	-0.846964	-0.98225	0.688027	1.9472	-2.33203	-1.94039	-1.91696	-1.60983	0.119698	-0.153968	-0.563059	0.200612	0.820128	-0.826262
																	-0.592906	0.880502	1.14086	-0.0474202	3.65794	0.185875	1.32181	0.0169258	0.560872	0.393917	-0.5508	2.91855	0.473206	-1.17039	0.717335	3.38527	1.06482
																	0.319881	0.0556427	1.00705	1.23102	-1.06931	-2.90446	-0.336795	0.0175711	0.560266	0.127659	0.584588	0.724779	-2.90127	0.594451	1.92524	1.0482	0.116932
																	-0.286952	0.239388	0.466716	1.02675	-0.571699	-3.1694	-0.652727	0.277605	1.22224	-0.30776	0.062384	-0.0720389	1.5897	-1.11126	0.491757	1.54145	-0.194586
																	0.0489513	0.519444	-0.823436	-0.0860392	-0.692928	-2.36406	-1.21496	0.222738	0.741181	-1.4848	0.486178	0.382204	-0.17175	1.06617	-0.486128	-0.284719	-0.376552
																	-1.7857	0.0630692	1.07824	0.989415	-0.995069	-0.512643	4.14669	0.592649	0.253234	1.35234	-0.832174	0.217651	-0.623435	1.91919	0.626246	1.64024	0.266832
																	-0.324924	1.37876	0.596375	1.26029	0.239546	-0.789688	0.550493	1.68146	0.452923	-0.0200818	-0.00327714	0.724853	0.735059	-0.38302	-0.531263	2.16961	1.21773
																	0.666247	1.05519	-0.108468	1.25253	0.166062	1.9521	0.542369	-0.322116	0.170691	0.34662	-0.9545	2.83655	2.73735	0.135353	-1.29381	1.05814	-0.161439
																	0.324472	0.745137	0.589427	0.523975	1.83019	-2.05051	-0.222754	0.15674	0.221109	0.381339	0.213142	-0.643391	-1.37417	-0.18803	-1.59765	0.569476	-0.288251
																	-1.22237	0.628574	0.459779	0.709388	-0.0865818	-1.9494	-0.342697	0.356982	-0.0741194	0.053483	-0.162805	0.477221	2.1127	-1.06151	-0.415435	1.69973	-0.0433284
																	-0.766229	1.41658	0.0163082	-0.142883	-1.25431	-0.9232	0.128414	0.678107	0.157337	-0.0824397	1.01213	0.335773	0.952452	-0.17053	-0.0862542	0.742449	0.794005
																	-0.465271	1.34053	-0.120004	-1.26658	-0.285892	-2.37112	-1.339	-0.508358	-0.435223	-1.06709	-1.01258	-0.253847	-1.46773	1.51502	-0.394281	-1.24561	-1.04766
																	-1.34605	3.57512	2.95563	0.96507	-2.88322	-1.81915	2.61491	-0.141183	0.343057	2.29387	1.63764	3.9927	0.399888	2.23582	0.80954	1.87452	1.98442
																	0.884096	0.803121	-0.718721	-0.0595086	-0.0265398	0.145816	-1.798	0.214383	-1.62948	-1.61174	1.3208	-1.61574	-1.91855	0.14313	0.363826	-0.838412	-0.49021
																	0.0693205	0.631675	-0.929891	-1.92144	0.723301	-2.14703	0.241323	-0.278247	-1.28951	-1.53666	-1.05787	-2.60052	0.474439	0.320788	0.199614	-0.72052	-2.49722
																	1.2809	-1.12057	0.744246	0.532954	0.157085	-0.965004	1.46365	0.651859	0.879442	1.08993	1.18805	3.41269	0.95139	-0.03017	-0.591066	-0.91451	0.462872
																	-0.246732	3.98001	0.44296	0.223284	0.757135	-1.68913	0.618093	0.389137	0.385563	0.135073	-0.781004	1.56657	0.369082	0.300345	1.74222	1.57523	0.823184
																	0.538961	0.858488	0.0909696	-0.164615	-0.508563	-3.33718	-2.60897	-0.782518	-1.6114	-0.72797	0.853436	0.255661	-1.24083	-0.60406	0.999927	0.0548201	0.231545
																	0.392407	0.0266612	1.19688	1.95504	-2.04227	-1.85342	-2.03655	1.17316	1.53957	0.351437	1.98833	-1.43278	-0.140009	1.76191	0.24896	0.957198	0.566452
																	2.41676	1.47171	1.07493	1.5674	3.03443	0.355226	1.94586	1.18108	-0.203012	-0.74857	0.853514	1.90211	-2.95962	0.160351	-0.575157	1.44184	0.0984229
																	-1.01318	1.58191	0.0884875	0.394913	0.509291	0.0619291	1.48005	0.829249	0.218572	-0.201085	0.356941	0.268109	0.767281	1.77211	-0.20816	2.28159	0.0870084
																	-0.365583	-0.555109	0.362971	0.228099	-0.744298	-3.73782	-0.565907	0.426058	2.48521	0.35485	0.213924	1.35905	-2.30582	-0.161434	0.833154	-0.529431	-1.9389
																	1.20545	1.54831	-1.41671	-0.683856	-0.461412	-2.43878	0.257013	-0.845915	-1.36273	-0.913181	-0.331299	-0.0324269	0.861977	1.74084	0.170979	2.23598	-0.0669084
																	-0.726611	0.628222	-1.14748	0.843639	-2.50021	-0.992415	-0.296411	-1.27473	0.308163	-0.181079	-0.737346	-0.798837	-0.915885	-0.753332	-0.123384	-0.162349	0.119505
																	3.91713	-0.928547	0.831992	-0.219518	0.718978	-1.31945	2.65925	-1.39208	-0.960256	-0.269328	0.799351	2.36163	0.832159	-1.16681	-0.30868	-1.2672	-0.677721
																	-0.520646	1.36911	-0.952534	1.30625	-1.53387	-1.72659	-0.438464	-0.104526	0.268606	-0.248291	0.100999	-0.90091	-0.70561	-0.552673	-0.924438	2.00902	0.240165
																	-0.310536	0.151105	-0.571157	0.737463	-0.283638	-2.69376	1.00558	-0.031525	-0.0494356	-1.67356	-1.09207	-1.2025	0.178949	0.150352	-0.331765	1.23344	-0.492944
																	0.0689335	-0.550903	1.18908	0.296002	-1.27364	-0.942411	-0.958143	0.353529	0.5864	1.176	-0.0877043	-0.135282	-1.12849	1.74332	0.576747	0.963294	-0.895783
																	0.775416	1.62695	-0.208927	0.412481	-2.26444	-0.0987843	-0.107173	0.383835	1.86391	-0.905943	-1.00567	0.965769	-0.670156	-1.14404	0.603902	1.45711	-0.463749
																	-1.90751	-0.911888	1.56444	0.0521078	0.0894158	-0.780049	3.40118	0.343316	-0.582407	-1.20287	1.18014	-0.267993	0.553097	0.449423	1.28772	-0.274748	-0.158795
																	-1.73707	0.358251	-1.6645	0.738351	-3.11512	-2.94218	1.2904	-0.835989	-2.32236	-1.62122	-0.564961	-2.2631	-2.70042	2.13928	2.55501	-1.77356	-1.01047
																	0.250692	1.71126	-1.26205	2.12924	-0.509253	-1.49744	0.28927	-0.472035	0.758799	-0.918013	-1.44735	0.159818	0.58534	-0.751856	1.22623	0.95762	-0.258021
																	0.0525023	-1.1266	1.33157	1.20721	-0.755515	0.394442	0.456363	1.84355	2.22292	0.497462	-1.95112	-1.39221	-0.523146	2.20526	0.0155201	0.152602	-0.36819
																	-0.903319	-0.825832	-0.561369	0.0514428	-0.0107077	-1.79358	0.509537	-0.924329	-1.35168	-0.834966	-0.517116	-1.03253	-0.374273	0.00477202	-0.803978	0.0875912	-0.977995
																	-0.341839	-0.99338	0.841492	0.0613929	-1.54363	-0.207993	-1.81579	0.46766	-1.28778	-0.693309	-1.13805	-0.499309	-2.4967	1.11031	0.416958	-0.439005	-0.207612
																	-1.56469	-1.32491	-0.793705	0.0337693	-1.12509	0.799294	1.23027	-0.719273	-1.88186	-1.37928	0.160833	1.98415	-0.624711	-1.44112	-0.480988	-0.662306	-1.4354
																	2.85332	-2.0557	0.939869	1.18823	-0.422065	0.554316	2.51131	0.502828	0.62144	-0.476241	3.04329	-1.66097	-0.00111472	-0.0187918	-1.58996	0.466966	-1.08669
																	-1.72761	0.560313	-0.887513	0.446335	-0.974871	1.70569	-0.18599	0.708796	0.441015	-0.48261	-1.82467	-0.983182	-1.57354	1.20454	-0.29786	1.27492	-0.357632
																	-1.71904	-0.567389	-0.635247	-0.50686	0.601911	-1.93111	0.0948106	0.164221	-0.0548515	-0.304374	-0.0904104	1.04988	-1.1453	0.8431	-0.684536	-0.192417	-0.665772
																	-0.818477	1.04844	0.0692234	0.68983	-1.35996	-1.6869	0.883479	0.81987	0.794729	0.344472	0.657629	0.604306	-0.84037	0.633664	-1.01223	0.994681	-0.850713
																	2.00896	0.458286	-0.178572	-0.989757	0.260661	-0.137227	-0.294267	-0.733206	-1.78916	-1.47634	0.0542977	0.308214	-0.261206	-1.52513	-1.53415	-0.423277	-1.21531
																	0.111682	-0.451717	0.877607	-0.447303	-0.278511	-2.06797	1.28149	-0.62356	0.120311	0.448155	-1.77888	1.82893	0.0641136	-0.388891	0.227575	1.53364	0.169861
																	-0.103262	1.50433	0.98836	1.32569	-0.739882	0.340487	0.0916511	1.20036	0.873729	0.359181	0.832337	-0.503884	-3.51062	0.720866	1.15057	1.5552	0.355991
																	-0.219231	-0.849788	-1.61476	-0.869824	-0.799266	-0.844487	0.920326	-1.50065	-0.904987	-2.05327	0.645394	-1.05856	-3.87228	-2.10344	-1.52775	-0.397455	-1.36625
																	0.60579	-0.503038	-0.728402	0.737678	-0.419015	0.323051	-0.128464	-0.0188672	0.0618937	1.53949	1.1307	0.0452046	0.590223	1.05851	0.991709	0.439859	-2.12784
																	2.2445	0.109908	-0.733001	-2.47682	-0.209909	-1.57469	0.67335	-2.01848	-3.1628	-1.71876	1.91125	-0.852909	-1.76068	0.775088	-0.266746	-1.32323	-0.720424
																	-1.9475	-0.950037	0.856318	0.0976394	-2.53451	0.683923	-1.34093	0.961046	1.4419	-0.453785	-1.06956	-1.72598	1.07343	0.961316	0.0844949	-0.7434	-0.406007
																	-0.253968	1.53677	0.302488	0.392884	-2.37155	-0.316078	-1.10103	-0.135089	-0.113797	0.38866	0.387872	-0.495455	-0.641838	0.509665	-0.322483	1.97584	0.503883
																	-1.83185	-0.775864	-1.13858	0.30357	-2.54901	-1.09716	-1.51723	0.229038	-1.23365	-1.81921	-1.43121	-2.16101	-1.78856	2.25266	0.230998	-0.636365	-1.27289
																	-1.15934	0.450788	-0.682952	-0.918864	-2.2735	-0.853216	0.108345	-0.234301	0.322581	-2.42502	0.374824	-1.82339	-1.33079	-0.535174	-0.330326	-1.40865	-0.697438
																	-0.311392	2.65174	0.484865	0.276602	0.573306	-1.9793	-1.05516	1.13723	1.21325	0.951845	-0.461502	3.89785	-1.11369	0.857128	1.72485	2.53821	1.70146
																	-0.700595	-0.577548	-0.348332	-1.26161	-1.35374	-1.27488	-2.09984	0.131943	0.608624	-0.268694	0.0917482	-0.557644	-1.15827	0.593111	0.684328	2.0162	-0.189334
																	0.77861	-0.125975	-0.69132	-1.65562	0.127698	-0.720707	0.326632	-2.04491	-3.08074	-1.30948	-0.0469246	0.415884	0.884157	-0.340535	-1.05252	0.212692	-0.589337
																	0.723739	0.40319	-0.332478	0.146617	-0.123951	0.265517	0.714544	1.11181	0.118162	1.3638	-0.951559	-0.379906	0.090597	0.466621	-1.14845	0.115481	0.449729
																	2.96653	0.420208	0.244589	0.325566	0.911118	2.01445	0.913566	-0.885339	-0.327958	-0.11611	2.38922	0.214525	0.0993843	0.170542	0.259266	1.6306	-0.507944
																	2.68206	0.823002	1.23383	0.764362	0.920203	1.37163	1.14575	1.33977	0.679573	1.03491	1.12386	1.68229	0.36785	-0.457958	-0.355416	1.80494	0.418887
																	1.59469	-0.772141	-0.748303	-1.02221	-1.35581	-0.991067	0.74746	-0.977652	-0.382188	-1.28745	-1.53077	0.155083	-0.382723	1.80806	-1.74077	0.863101	-0.921017
																	-0.0786237	-1.04603	-1.35245	-1.35595	0.782241	-1.66235	-0.591903	-0.956622	-1.53682	-1.08036	-3.62139	-0.185913	1.49103	-1.29422	0.223126	-1.19503	-1.14757
																	-0.535217	2.17453	0.563746	0.580272	-0.0528285	-1.463	-0.265307	0.111062	1.75173	0.915054	-2.07819	4.59912	0.374428	-0.380863	0.952208	3.20358	1.5696
																	0.437131	0.160889	1.21824	1.25396	-0.527897	0.489215	0.745846	1.90217	1.43222	1.49264	1.92904	1.33988	0.312295	1.23743	-0.850689	1.05181	-0.671398
																	-0.490115	-0.380187	-0.741726	0.0212744	-1.89993	-4.13397	1.72311	-0.297668	1.09178	-0.274004	-1.31346	-0.092304	-1.32016	0.115456	-1.97346	-0.180729	-0.0549431
																	-0.132181	-0.347424	-0.265698	0.187012	-1.09583	0.0740168	1.70644	-0.410506	-0.939421	0.142451	0.566072	0.30092	0.201919	0.683662	-1.22716	0.249301	-0.971562
																	0.884788	3.74526	-0.831115	-1.01577	1.12034	-0.361576	0.811371	0.111312	-0.437979	0.124893	-1.68619	0.348302	1.55845	-1.15015	-1.77579	2.89399	-0.70384
																	0.210374	2.30978	-0.212941	-0.173743	0.211635	-0.200939	1.17702	0.272314	1.06428	-0.311932	0.482864	0.479429	-1.07756	-0.530748	-0.213228	0.656298	0.889598
																	1.64165	2.96801	0.240307	-0.352359	-3.25333	-2.39343	0.479123	-0.911169	0.749001	0.933206	0.535463	0.78777	0.916823	0.795983	-1.16961	3.03842	0.768169
																	-1.94233	0.588351	-0.688679	0.152835	0.139132	0.33386	-1.21853	0.696036	0.168972	-0.669977	-2.22986	-0.411987	-0.414557	0.560334	-1.46583	0.32063	-1.06334
																	-1.04619	1.39695	0.301032	1.19263	-0.397391	-0.49222	-0.635931	0.519274	-0.0107048	0.812647	0.741106	-0.496808	2.6216	-0.433363	-1.14816	1.55044	-0.017523
																	1.01394	0.665962	-0.383999	-0.364785	0.0486759	-0.888491	-0.132637	-0.77345	-0.476597	-0.251243	0.0166027	-0.00803506	4.54498	-0.907118	-2.41634	0.248385	-0.561189
																	0.126241	-1.44596	-0.841921	-0.147736	-1.78587	-2.30487	-0.0166996	-0.0885427	0.502868	-1.50896	-1.28734	-1.99703	-1.32093	0.205905	-0.435605	-0.619655	-0.928434
																	0.395389	2.63954	-0.612185	-1.13207	0.111512	-0.513327	0.689735	-0.350998	-0.842758	-1.05474	-0.864284	-0.597891	0.085052	1.8475	1.21786	2.56476	-0.213711
																	-1.53439	-1.41948	-0.256589	-0.384515	-1.45469	-0.98368	0.125136	-0.454133	1.44853	-1.7226	-0.653221	-1.55743	-0.728404	0.230244	-1.10241	-1.22122	-1.14463
																	0.875033	-0.398085	1.66683	0.0864995	-1.01727	6.1925	2.47513	-0.00369251	-0.561981	-0.284385	1.52296	3.19607	0.650818	2.39359	0.325944	1.86022	1.40433
																	-0.850487	-0.706511	-0.242891	1.16856	1.38273	-0.625217	2.15104	0.488239	0.468999	0.17517	-0.698985	2.05528	-0.164476	0.72366	-0.321052	-0.152222	-0.397766
																	1.2928	0.137544	0.421353	2.09754	0.146728	-1.4042	1.65581	2.48532	2.82509	2.06663	0.553725	1.15138	1.60871	1.98565	0.255104	1.85661	0.707731
																	-3.02124	-0.162281	-2.84273	1.15615	-1.74064	-0.814829	-1.48821	-1.41752	-1.69835	-1.53519	-1.14326	-1.22694	-1.11699	-0.860716	2.32511	-1.0505	-0.646292
																	-0.721392	0.271829	0.00306383	1.3978	-2.20099	-1.45327	0.206528	0.432926	-1.52866	-0.706201	0.0998106	-1.60259	-1.24623	3.36944	0.967068	-1.73037	-0.34489
																	0.827585	0.0634615	-0.29043	0.420175	-0.133618	-3.52394	-1.47263	-0.402948	-0.297504	-0.304947	0.310802	-0.941051	-1.99684	1.61062	0.22657	0.592157	-0.899578
																	-0.473135	1.00601	-2.08088	0.613798	-1.98763	0.242623	-1.57558	-0.712786	-0.893267	-0.870537	-2.49657	-0.844749	-0.462677	1.65918	0.276258	-0.715851	-0.289402
																	-0.328816	1.09908	0.73887	1.19781	-2.49929	-0.579419	-1.55796	-0.205275	-0.0540604	-0.648737	0.76036	-0.183349	-1.96667	1.108	0.393344	-1.43818	-0.546338
																	0.101707	-1.01809	-0.294874	-0.98656	0.404287	-2.42386	1.04942	-0.525165	-0.656159	-0.267372	-1.23797	0.459168	-1.06031	-0.896914	-0.609658	0.0365575	-0.949609
																	-0.559762	0.0609609	0.67292	-0.538452	-3.55922	0.0688798	0.686636	-0.0106193	-0.0505543	0.643452	1.42727	-0.0731159	-0.268377	0.977522	0.905716	0.332372	-0.450615
																	1.04954	0.932089	-1.06887	0.306308	-0.149896	-3.10148	2.25857	0.369515	-1.55819	-1.16308	1.51464	-1.41277	-1.07344	0.247293	0.255915	0.766553	-1.1733
																	0.334459	-1.06066	0.79635	0.383881	-0.62118	-2.98776	1.86174	-0.0339261	-0.95879	-0.352136	0.648983	0.993621	-1.43614	-0.661835	0.600403	0.0817201	-0.353465
																	2.55288	0.729996	1.62236	-0.0312876	0.748159	-0.609302	1.70404	0.929326	0.813281	0.173932	1.27355	-1.20154	-0.859774	0.594344	0.200154	1.8606	0.230839
																	0.629639	1.61876	-0.932097	-0.266165	-0.529968	-0.973066	1.03037	-0.239091	-0.890027	-0.765284	-0.240977	0.917061	-1.2679	-0.359406	0.111891	0.927848	-0.557606
																	-0.0882464	1.07621	-0.785337	-0.629246	-3.09037	-0.614674	-0.287866	-1.69897	-1.33225	-1.84919	-0.164374	0.215831	-0.144846	1.23307	-1.19796	0.645801	-0.615266
																	-0.607851	0.784773	-1.18943	0.459572	-0.141587	-1.29304	-0.84477	-0.406265	-0.310288	-1.0523	-0.282694	-1.08126	-1.6897	-0.50474	-0.542525	0.940141	-0.54417
																	-0.75328	-1.47287	-0.473258	-0.581806	-0.575542	-1.43113	0.468024	1.11816	-0.189638	-0.395384	-2.16864	1.00102	-2.52071	2.72801	0.143921	-0.0262185	0.0465404
																	-0.617392	1.72585	-0.00153176	-1.35698	-1.13093	-1.56748	0.13606	-0.0823367	-2.70389	-0.758924	1.09326	0.0548035	-0.780449	2.16351	1.43208	2.19081	-0.523373
																	1.80227	1.03696	-0.915358	-0.40235	1.72038	2.81602	1.4448	-0.204859	0.307912	-0.74838	2.40176	0.899116	-0.137983	2.03583	-0.134338	0.328308	0.103463
																	0.435955	1.34425	-1.34337	-0.54858	-2.05141	-0.94831	0.350209	-1.55435	-1.51567	-1.0064	-0.748283	-1.97	-0.119874	-1.96626	-2.21958	-0.148609	-1.06488
																	1.06286	2.42621	0.599984	-0.814388	0.134989	0.591747	2.54434	-0.602693	0.722984	0.407882	0.177669	1.20668	0.358608	-2.94507	0.099153	2.37703	1.21402
																	-0.934333	0.300368	-0.463003	1.95886	-0.732977	0.172768	1.32498	-0.708082	-1.55277	-1.34059	-1.46096	-0.377107	-0.807848	-0.443943	0.395119	-0.649611	-0.82332
																	-1.04444	0.541996	0.330074	0.699972	1.8201	0.275457	4.74888	0.790069	1.0904	1.42441	-3.23623	2.1354	-1.29253	1.42474	1.67828	3.43756	1.38805
																	1.65529	2.81288	-0.273111	0.823527	-0.714707	0.0719905	0.692344	-0.393407	-0.517118	0.322623	0.832461	0.986278	0.420836	0.562125	0.944828	1.51407	-1.0805
																	0.424214	0.632508	-0.44356	-0.0558755	0.175391	-0.447068	-0.604266	-0.195143	-0.472187	0.396572	-0.652676	0.508115	-0.932612	-1.18246	0.104944	0.672524	-0.247516
																	0.239231	0.916134	0.756844	1.42533	0.665989	1.25306	0.991485	0.152753	-1.43122	1.16021	-1.57415	1.78996	1.94696	-0.89127	0.837226	0.768885	1.11487
